# Supplementary material for: Single‐cell profiling screen identifies microtubule‐dependent reduction of variability in signaling
Source: Mol Syst Biol. 2018 Apr 4;14(4):e7390. doi: 10.15252/msb.20167390 (PMC5884679; doi:10.15252/msb.20167390)
Supplement: Supplementary file 5 — Appendix Table S3 [file MSB-14-e7390-s005.xlsx]

## Sheet: Sheet1
GENE	rwu-HI	ywu-HI	R eta^2-HI	Y eta^2-HI	rz-HI	rwu-LOW	ywu-LOW	R eta^2-LOW	Y eta^2-LOW	rz-LOW
AAT2	1200.36	6842.64	0.197178	0.229292	0.0192779	652.68	6903.12	0.249917	0.188093	0.0483015
AAT2	1424.22	7363.86	0.144684	0.138871	0.0227486	724.08	8142.96	0.166157	0.125135	0.0420292
AAT2	1602.72	8041.32	0.15155	0.172978	0.0187653	676.2	7232.4	0.143939	0.155489	0.03251
ARG82	1434.72	8379.84	0.165732	0.095554	0.0283089	895.44	8841.84	0.198071	0.122508	0.0320269		rwu-HI	Median mRFP at 20 nM
ARG82	1174.32	7052.64	0.266735	0.116387	0.064647	721.98	7903.14	0.1882	0.112339	0.050455		ywu-HI	Median YFP at 20 nM
ARG82	1566.6	8238.72	0.1456	0.166696	0.0343188	815.64	8004.78	0.182774	0.181784	0.0426789		R eta^2-HI	CV2 of mRFP at 20 nM
bim1	2010.54	11005.3	0.163354	0.157673	0.0233628	1135.68	11604.6	0.103233	0.138673	0.0399302		Y eta^2-HI	CV2 of YFP at 20 nM
bim1	2083.62	11154.4	0.160843	0.184239	0.0228304	1100.4	11494.6	0.159604	0.13802	0.0342299		etaˆ2(P)-HI	s2 (mRFP/<mRFP>-YFP/<YFP>) at 20 nM
bim1	1868.58	10692.4	0.222029	0.213378	0.0293401	806.82	11946.5	0.194883	0.144222	0.0578641		rwu-LOW	Median mRFP at 0.6 nM
BUB1	1258.74	6967.62	0.309365	0.167275	0.0545229	690.93	7249.5	0.295957	0.157661	0.0868326		ywu-LOW	Median YFP at 0.6 nM
BUB1	1314.63	7207.38	0.223039	0.14635	0.0438952	764.64	7178.63	0.2132	0.157255	0.063357		R eta^2-LOW	CV2 of mRFP at 0.6 nM
BUB1	1325.97	7513.56	0.233895	0.169514	0.0481173	754.11	7488.45	0.254833	0.170124	0.0774617		Y eta^2-LOW	CV2 of YFP at 0.6 nM
BUB1	1370.11	7446.73	0.17553	0.13277	0.0298981	738.315	7276.23	0.23258	0.184207	0.0592077		etaˆ2(P)-LOW	s2 (mRFP/<mRFP>-YFP/<YFP>) at 0.6 nM
CBR1	1572.02	8583.03	0.159999	0.156634	0.00966997	932.09	9515.95	0.213507	0.212881	0.0420095
CBR1	1545.46	8446.08	0.15913	0.124517	0.0101767	878.555	11074.7	0.115366	0.121263	0.0647056			higher than than reference strains
CBR1	1528.86	8246.05	0.156815	0.130632	0.0115591	911.34	9744.2	0.242894	0.145257	0.0440234			lower than reference strains
cka1	1935.36	9966.6	0.224299	0.256354	0.0187585	826.98	10510.1	0.195353	0.236884	0.0489204
cka1	1798.44	9845.22	0.224344	0.22226	0.016469	695.94	9215.22	0.195365	0.25403	0.0520607
cka1	1458.24	9029.16	0.197976	0.256511	0.0296387	570.36	9824.64	0.215286	0.250257	0.0573029
CKA2	1329.21	6827.49	0.134546	0.128749	0.0120158	638.28	6810.48	0.127788	0.122881	0.0434951
CKA2	1333.26	6935.22	0.162103	0.159719	0.0130188	664.605	6749.73	0.153037	0.179755	0.0406104
CKA2	1286.28	6636.33	0.161166	0.154907	0.0116099	631.8	6718.95	0.150352	0.142155	0.0403635
CKA2	1307.74	6767.96	0.151241	0.142237	0.0131622	518.4	6504.3	0.124801	0.136762	0.0431903
CKB1	1115.37	5741.28	0.140387	0.135986	0.0138946	530.55	5442.39	0.156903	0.130634	0.0517742
CKB1	1135.62	5900.04	0.153089	0.128766	0.0139987	544.32	5780.97	0.150773	0.143567	0.0430019
CKB1	1178.55	6031.26	0.152303	0.141766	0.0134241	543.51	5819.04	0.132911	0.150368	0.0465409
CKB1	1253.88	6602.71	0.149712	0.140513	0.0136067	545.13	6086.34	0.158988	0.157285	0.0468421
CKB1	1564.55	8636.56	0.141933	0.140471	0.0105098	1007.62	12395.2	0.261211	0.172779	0.0495226
CKB1	1538.41	8338.18	0.136858	0.144693	0.0105078	1257.45	12482.8	0.256467	0.178597	0.048133
CKB1	1535.5	8276.76	0.128324	0.13804	0.010521	966.95	12167.8	0.259771	0.185779	0.046241
CKB2	1065.96	5332.23	0.153703	0.128066	0.015408	559.305	5590.21	0.169946	0.165543	0.0524448
CKB2	1138.05	5681.34	0.163336	0.145889	0.0147073	567.81	6177.46	0.177136	0.174444	0.0540727
CKB2	1163.16	5631.12	0.15392	0.132056	0.0136134	502.2	5681.34	0.177125	0.159092	0.0595715
CKB2	1607.04	8055.45	0.170458	0.156482	0.00991137	810	9008.01	0.164418	0.157827	0.0341266
CTK1	1201.23	6768.36	0.107523	0.100304	0.0320725	503.01	6156.81	0.155175	0.163333	0.116253
CTK1	1405.35	7579.17	0.186217	0.118873	0.0222741	828.63	7445.52	0.219124	0.178166	0.0469496
CTK1	1454.76	7225.2	0.105246	0.0626551	0.0135376	631.395	7012.58	0.328835	0.139304	0.121541
CTK1	1251.85	6595.02	0.152437	0.0812085	0.0510494	708.75	7266.51	0.277678	0.139993	0.0747166
DEP1	1265.46	7112.7	0.134024	0.116573	0.0156925	774.48	8463.84	0.132066	0.154804	0.0324503
DEP1	1155.84	7156.38	0.143026	0.140507	0.0222371	626.64	8502.06	0.146359	0.138915	0.0351547
DEP1	1251.18	7257.6	0.154579	0.136172	0.0184677	541.8	8175.72	0.156305	0.143629	0.0398237
ECM15	1533.43	8196.67	0.134492	0.14979	0.0100513	820.04	8688.02	0.172775	0.143387	0.0296798
ECM15	1529.28	8135.66	0.132573	0.126825	0.0110806	839.96	10404	0.208922	0.163814	0.0326152
ELM1	2475.36	12897.6	0.265949	0.179872	0.0286023	3073.14	29599	0.588415	0.606182	0.0244031
ELM1	2488.32	11540.1	0.338756	0.236674	0.062034	1927.4	16805.5	0.462921	0.494773	0.0470483
ELM1	3792.42	18096.2	0.460918	0.482844	0.0250817	3380.13	31985.3	0.491351	0.516726	0.0352907
ELM1	1716.39	8739.09	0.365429	0.289426	0.0401486	1045.71	11557.1	0.844042	0.667721	0.0998536
ERG3	1785.33	10059.6	0.113599	0.101308	0.0141702	408.36	8163.88	0.331262	0.247866	0.184417
ERG3	1821.85	9830.94	0.151097	0.130134	0.0210692	834.98	9571.56	0.144571	0.127553	0.0367181
ERG3	1543.39	9437.93	0.135389	0.123377	0.0242126	735.38	9472.79	0.144285	0.133339	0.0380321
erv46	1367.1	7633.08	0.222236	0.218725	0.0186406	700.56	8565.9	0.159271	0.203916	0.0342071
erv46	1459.08	8141.28	0.180674	0.203635	0.0147673	722.4	9234.12	0.162731	0.17808	0.0393441
erv46	1424.64	8075.76	0.20902	0.219051	0.0154632	672.84	8804.88	0.152523	0.194117	0.0409517
far1	1534.68	9710.4	0.219996	0.236139	0.0230879	507.36	8718.36	0.182415	0.208029	0.0414144
far1	1549.8	10199.3	0.189689	0.185887	0.0357045	569.1	9515.52	0.15775	0.192631	0.0405526
far1	1584.24	10295.5	0.220243	0.220671	0.0333829	544.32	9490.32	0.19701	0.193251	0.0429094
FUS1	1681.68	8636.04	0.147721	0.157951	0.00908347	630.84	7955.64	0.145168	0.156478	0.0339561
FUS1	1707.72	8753.64	0.162634	0.161073	0.0095225	557.76	7375.2	0.168786	0.179494	0.0371889
FUS1	1749.72	8937.6	0.153802	0.162948	0.0100068	664.44	7936.32	0.151988	0.175147	0.033585
FUS3	1121.04	7712.42	0.145842	0.115012	0.0236477	672.705	6872.85	0.124306	0.101018	0.0297067
FUS3	1234.84	8497.3	0.136928	0.11668	0.0164199	741.96	7716.87	0.148388	0.133285	0.036578
FUS3	1266.03	7069.68	0.155706	0.148551	0.0128775	687.69	7066.44	0.178587	0.15652	0.0334073
FUS3	1210.14	8108.1	0.123408	0.112043	0.013193	734.67	7481.97	0.152622	0.113393	0.0296283
GAL83	1063.94	5936.08	0.164653	0.133858	0.0252123	489.24	5992.38	0.176179	0.113622	0.0642862
GAL83	1344.6	6961.95	0.145778	0.149027	0.0129733	715.23	7071.3	0.179026	0.152037	0.048459
GAL83	1242.54	6305.85	0.142074	0.121324	0.0213582	585.225	6477.98	0.197368	0.116413	0.0618565
GAL83	1398.87	7165.26	0.151902	0.131905	0.0146839	812.43	7250.31	0.162839	0.123883	0.0432756
GIM4	1328.04	7785.12	0.427207	0.225571	0.0927783	747.6	6800.64	0.161172	0.213296	0.0615009
GIM4	1228.92	7991.76	0.629609	0.371437	0.134555	710.64	8510.88	0.212425	0.215161	0.0931139
GIM4	1643.04	8925.84	0.199987	0.150448	0.0560485	1129.38	10077.5	0.172821	0.192354	0.0435639
gup1	1815.24	9770.46	0.102211	0.130302	0.0124073	902.16	9513	0.18431	0.139301	0.0305693
gup1	1869.84	9585.24	0.131276	0.157754	0.0128883	927.36	10126.2	0.194019	0.161238	0.0340669
gup1	1723.68	9256.8	0.125335	0.132828	0.0152716	947.52	9817.5	0.187555	0.130839	0.0338116
HIS1	1604.81	8586.76	0.142034	0.142646	0.0105376	955.33	8584.69	0.114762	0.139538	0.0488241
HIS1	590.13	8161.39	0.206638	0.132806	0.0536676	830.83	8418.69	0.131674	0.266529	0.100362
HIS1	1558.74	8363.91	0.123969	0.131739	0.0104801	820.04	9265.29	0.213611	0.208006	0.0930939
HOG1	1429.65	7293.24	0.135362	0.139091	0.0145163	795.42	8204.08	0.120054	0.134022	0.0308279
HOG1	1745.55	9109.26	0.130455	0.126322	0.0108548	993.87	9407.75	0.15279	0.142763	0.0365537
HOG1	1746.36	9065.52	0.149352	0.130781	0.01108	895.05	9263.97	0.138124	0.148525	0.0372733
HOG1	1511.46	7564.59	0.116179	0.127926	0.0154172	979.29	8877.2	0.143582	0.177627	0.0320295
HSL1	1566.94	9050.13	0.104598	0.109651	0.02207	434.16	7690.95	0.156451	0.0996802	0.0573244
HSL1	1876.77	9854.46	0.11719	0.112389	0.0129112	699.03	9284.22	0.152078	0.115461	0.0403679
HSL1	1884.87	9811.53	0.13073	0.116486	0.0120252	727.38	9911.16	0.139219	0.126984	0.0364115
HSL1	1659.69	9304.47	0.109341	0.106121	0.015637	553.23	8503.38	0.166537	0.114498	0.0469263
KAR4	1168.44	8942.64	0.167512	0.1BY474136	0.0172509	997.92	9050.58	0.137378	0.131962	0.0227823
KAR4	1160.46	9086.28	0.160233	0.145496	0.018488	1005.48	9223.2	0.154158	0.137678	0.0242819
KAR4	1157.52	8951.88	0.176967	0.164341	0.0181711	1017.24	8967.84	0.150614	0.123832	0.0253697
KIN3	2207.25	11520.6	0.168285	0.16637	0.0134308	1147.77	10879.9	0.137184	0.135503	0.0257784
KIN3	2056.59	10868.6	0.131491	0.140963	0.00929606	964.71	10337.2	0.129422	0.131964	0.0288934
KIN3	1897.02	10012.4	0.117289	0.118493	0.00988632	848.07	9587.97	0.111678	0.111919	0.0307288
KIN3	2107.62	11038.7	0.111866	0.12601	0.00849845	948.105	9900.22	0.113089	0.130399	0.0270314
KSS1	1521.18	7662.6	0.169819	0.140767	0.0276926	1068.39	7970.4	0.157433	0.117596	0.0308356
KSS1	1556.01	7811.64	0.149506	0.133868	0.0113332	1335.29	8692.52	0.167815	0.143447	0.023751
KSS1	1479.87	7699.86	0.177376	0.13813	0.0195349	1131.17	8261.19	0.160614	0.143836	0.0277822
KSS1	1551.96	8061.93	0.158495	0.148785	0.0122959	1146.96	8565.75	0.342557	0.169083	0.0524933
MSH1	1748.04	8684.76	0.190106	0.201836	0.0128892	1019.76	10629.4	0.283512	0.184837	0.0363053
MSH1	1738.38	8729.28	0.226278	0.202534	0.0186166	1051.68	10665.5	0.29286	0.215539	0.0391051
MSH1	1724.1	8842.26	0.178254	0.161576	0.0202881	843.36	10890.6	0.282601	0.206616	0.0373066
NUP60	1404.48	8279.04	0.110567	0.108424	0.0254995	792.96	8497.86	0.144452	0.125052	0.0488548
NUP60	1570.8	9379.44	0.129558	0.130334	0.0274001	850.92	9192.12	0.131741	0.141858	0.0565381
NUP60	1489.32	8662.08	0.146673	0.136739	0.0172672	887.46	8743.56	0.150552	0.142465	0.0512288
OCA1	1142.91	6088.77	0.118776	0.119267	0.0134857	609.93	6729.48	0.145899	0.118682	0.0423131
OCA1	1257.93	6591.78	0.124429	0.128283	0.0112984	667.035	7019.06	0.144987	0.151566	0.0398157
OCA1	1200.82	6552.09	0.120076	0.151265	0.0137155	462.915	6893.91	0.156511	0.143151	0.0457203
OCA1	1410.21	7439.04	0.165689	0.183697	0.0112477	795.825	8780.8	0.186905	0.207657	0.03462
PAC10	1265.04	7229.04	0.179611	0.137889	0.0791604	679.14	7184.94	0.266461	0.197045	0.0843387
PAC10	1379.28	6909	0.167296	0.164632	0.0153417	803.88	7655.76	0.134806	0.159486	0.0373345
PAC10	1433.88	7981.68	0.184833	0.186121	0.0500014	666.54	7473.06	0.255433	0.15213	0.055537
PBS2	1671.03	8788.5	0.151158	0.153794	0.0106755	1147.77	9588.78	0.163106	0.1519	0.0400964
PBS2	1704.24	8593.29	0.145862	0.132832	0.0111745	975.24	9074.43	0.18363	0.140361	0.0401108
PBS2	1674.27	8822.52	0.138043	0.135268	0.0127855	792.18	8682.39	0.19931	0.136073	0.0487234
PBS2	1682.37	8882.05	0.138571	0.12983	0.0115767	1016.55	9495.63	0.1465	0.164394	0.0374536
PCT6	1967.49	10018.9	0.157401	0.159218	0.0119136	1007.64	9803.84	0.201873	0.144935	0.0367815
PCT6	2087.37	11192.6	0.126411	0.138213	0.0121656	1212.57	11434	0.14842	0.128117	0.0390422
PCT6	2152.98	11493.9	0.146411	0.156801	0.0109026	1164.78	11448.1	0.156741	0.14837	0.039825
PCT6	1369.31	7246.67	0.128033	0.12506	0.0127699	704.7	7507.89	0.135489	0.136637	0.0390241
PPZ1	1953.72	9518.31	0.203551	0.173242	0.0109817	891.81	8628.12	0.110626	0.15746	0.029291
PPZ1	1150.6	5740.47	0.142356	0.129394	0.0181357	499.77	5978.61	0.168833	0.124056	0.0532404
PPZ1	1403.73	6588.54	0.156892	0.152571	0.0112092	624.51	6527.38	0.162291	0.139689	0.0414531
PPZ1	1108.08	6547.23	0.139798	0.131361	0.0228619	376.65	5695.92	0.146384	0.0982877	0.0560743
rpl12a	1207.92	5909.4	0.161677	0.180685	0.0133566	477.12	5253.36	0.141275	0.180667	0.0418047
rpl12a	975.24	5389.02	0.14095	0.193398	0.0251121	321.3	4780.86	0.139903	0.185071	0.0559702
rpl12a	1185.24	5864.46	0.16965	0.194447	0.0154655	477.96	5743.08	0.144717	0.210939	0.0502766
rpl19b	1008	7231.56	0.175417	0.139911	0.0336732	389.34	5566.68	0.355873	0.267418	0.065349
rpl19b	863.52	6015.24	0.225135	0.227735	0.0384909	304.08	5081.58	0.352658	0.289114	0.0731921
rpl19b	939.96	6441.12	0.199359	0.228439	0.0346523	374.22	5805.24	0.362824	0.317596	0.0659004
rpl34a	806.4	9060.24	0.381605	0.139577	0.123492	362.88	8017.8	0.178188	0.162089	0.0505227
rpl34a	424.62	6810.72	0.373943	0.170851	0.185052	304.92	7446.6	0.216787	0.162043	0.0474563
rpl34a	1066.8	5371.8	0.152028	0.166866	0.0235646	471.24	5248.32	0.125406	0.185689	0.0481703
RTC3	477.12	9591.96	0.153293	0.128969	0.049984	409.92	9451.68	0.155986	0.152728	0.04063
RTC3	1919.4	10394.2	0.20393	0.249862	0.0158071	787.08	11167.8	0.164073	0.174127	0.0398387
RTC3	1931.16	10798.6	0.171941	0.195559	0.0166873	769.44	11121.6	0.134988	0.176517	0.0418517
SAP155	1504.98	10704.2	0.174826	0.165392	0.0123318	1093.5	12411.6	0.14272	0.151212	0.0307905
SAP155	1550.34	10825.7	0.15241	0.138634	0.0104115	1091.07	12249.6	0.128747	0.130367	0.0257304
SAP155	1500.93	10712.3	0.154329	0.15019	0.0110992	1081.76	12589	0.149246	0.148006	0.0278402
SGA85	1660.68	8106.84	0.134474	0.138776	0.00959882	650.16	7558.32	0.12422	0.135551	0.0365707	0.0389155	0.010314
SGA85	1667.47	9120.87	0.145002	0.161533	0.00993546	820.04	9169.84	0.124353	0.127418	0.033331	0.00259895	0.000688875
SGA85	1548.12	7749.84	0.155374	0.148741	0.0106303	750.12	7509.6	0.129794	0.143153	0.0342106	0.0427066	0.0122356
SGA85	1411.83	8184.63	0.12895	0.13118	0.0117205	831.66	10134.3	0.144599	0.144442	0.042009	0.033331	0.00959882
SGA85	1555.68	7630.56	0.138567	0.142259	0.0122356	673.68	7185.36	0.152143	0.12428	0.0427066
SGA85	1610.28	7881.72	0.153747	0.153924	0.0099406	681.66	7426.44	0.147899	0.144332	0.0405186
SGA85	1608.6	7886.76	0.145087	0.144461	0.00986005	743.4	7569.24	0.123762	0.140351	0.0355922
SGA85	1696.8	8292.48	0.155339	0.158625	0.00967243	710.64	7829.64	0.143285	0.159897	0.0386178
SGA85	1586.79	8543.07	0.141475	0.137091	0.0104797	771.525	8906.76	0.158157	0.142828	0.0381544
SGA85	1650.04	9158.63	0.140156	0.159666	0.010104	824.19	9784.87	0.135998	0.126486	0.0408345
SGA85	1609.44	7995.12	0.156959	0.155919	0.00992882	737.52	7887.6	0.15347	0.136384	0.0394959
SGA85	1587.6	7834.68	0.160049	0.163912	0.00999759	657.72	7479.36	0.149202	0.137748	0.0411626
SGA85	1558.74	9418.01	0.13767	0.150891	0.0101691	774.39	9565.75	0.174656	0.194746	0.0415758
SGA85	1591.8	7875	0.148166	0.144833	0.0100013	724.08	7711.62	0.136741	0.130624	0.0384634
SGA85	1588.02	7801.08	0.155913	0.15385	0.00963904	798	7830.48	0.135648	0.140341	0.0411092
SGA85	1525.02	7730.52	0.160443	0.153498	0.0100906	695.52	7794.78	0.148202	0.138758	0.0389338
SGA85	1466.91	8234.46	0.143048	0.147112	0.0108521	690.12	8258.76	0.162979	0.148424	0.0401689
SGA85	1519.56	8306.55	0.137378	0.136548	0.0106239	710.37	8519.58	0.15118	0.138897	0.0380448
SGA85	1506.12	7664.16	0.142793	0.152593	0.0104856	739.2	8153.04	0.142418	0.139595	0.0378938
sip1	1977.36	10689	0.167075	0.180647	0.01462	729.96	10557.1	0.153975	0.180849	0.0440927
sip1	1957.2	10537.8	0.166876	0.180707	0.0159038	721.98	10146.4	0.136898	0.165803	0.0400875
sip1	2109.24	10983.8	0.173761	0.204764	0.0156242	763.98	10874.6	0.146123	0.166681	0.0472802
SKY1	1719.22	8445.46	0.186045	0.181365	0.00894876	971.19	8350.29	0.15027	0.190637	0.035181
SKY1	1764.18	8589.24	0.159116	0.16576	0.0132053	848.07	8176.14	0.140811	0.124779	0.0428161
SKY1	1487.97	7375.46	0.149448	0.146283	0.0112171	864.27	7713.23	0.145476	0.132049	0.039733
SKY1	1697.76	8357.58	0.199842	0.171131	0.0127862	880.065	8112.56	0.138772	0.156036	0.0398506
sla1	1614.9	9279.9	0.135029	0.163225	0.021179	987.84	9304.68	0.175185	0.186548	0.034215
sla1	1508.64	9019.92	0.164951	0.212022	0.0261072	1040.76	9571.8	0.182486	0.196841	0.0329062
sla1	1576.68	9375.24	0.141359	0.181593	0.0227422	1017.24	10111.1	0.198587	0.185625	0.0353706
SSK2	1424.39	7425.67	0.126582	0.130118	0.0145781	757.35	7470.63	0.136497	0.0965508	0.0470829
SSK2	1450.71	7436.61	0.116881	0.123361	0.0144137	910.845	7852.14	0.147704	0.123949	0.0364064
SSK2	1467.72	7545.15	0.15232	0.136583	0.0124946	870.75	7843.23	0.14912	0.113362	0.0445579
SSK2	1384.29	7206.98	0.133071	0.113461	0.0152334	722.52	7605.9	0.14869	0.12408	0.0484171
sum1	1658.16	10336.2	0.200371	0.160493	0.0467247	945	10795.7	0.150116	0.162923	0.0355641
sum1	1651.86	10281.6	0.151925	0.147153	0.0487814	891.24	10691.5	0.124488	0.0778917	0.0371036
sum1	1625.82	10299.7	0.164817	0.178737	0.0504163	931.14	11038	0.153567	0.145513	0.0382532
SWI5	2063.04	9618.84	0.0846591	0.104768	0.0107218	949.2	9900.24	0.155442	0.118364	0.0300732
SWI5	2149.14	10006.1	0.0971917	0.117061	0.0131168	1053.36	10568	0.182162	0.127495	0.0313201
SWI5	2053.38	9450.42	0.0994633	0.109231	0.0101808	976.92	10064	0.151174	0.116056	0.0290127
sxm1	1502.76	9751.56	0.203242	0.197745	0.0136071	748.44	10790.6	0.204842	0.178722	0.0243513
sxm1	1592.64	10182.5	0.21429	0.202133	0.010683	700.56	10431.1	0.18051	0.249766	0.0296188
sxm1	368.76	7746.48	0.19275	0.187438	0.050607	368.76	8269.8	0.178208	0.233386	0.0534483
UGA1	1243.62	6425.16	0.791654	0.14484	0.100628	542.64	6389.04	0.539349	0.123103	0.135222
UGA1	1171.8	6920.76	0.435583	0.182263	0.0789696	559.44	6755.7	0.346689	0.150577	0.0712873
UGA1	348.6	5825.4	0.183782	0.0926749	0.0540726	268.8	5990.88	0.197823	0.146779	0.0655927
ume6	1210.44	8181.6	0.252085	0.178292	0.0384091	719.88	8127	0.672405	0.341941	0.0850423
ume6	735.84	7746.9	0.169138	0.215319	0.0546777	526.68	7736.4	0.259655	0.346361	0.107544
ume6	860.16	8243.76	0.189289	0.234203	0.0448585	601.44	9693.6	0.226811	0.215695	0.0673198
vps64	1458.24	8117.76	0.236136	0.268083	0.0803267	942.48	8834.28	0.199473	0.237493	0.0905755
vps64	1351.56	7169.82	0.17732	0.178813	0.0159641	1031.52	7717.08	0.120061	0.126162	0.0326463
vps64	1571.64	10154.8	0.22529	0.268221	0.0589854	884.52	11182.9	0.177224	0.138848	0.0663834
YER068C-A	1271.56	8190.44	0.114724	0.118165	0.0175376	750.32	9334.18	0.128999	0.122786	0.0403807
YER068C-A	1157.02	8256.84	0.133076	0.119238	0.0194176	849.92	8763.14	0.149438	0.150752	0.0414312
YER068C-A	1278.2	8065.11	0.126881	0.109823	0.0172963	921.3	9365.72	0.133934	0.12946	0.0411503
YIL032C	1535.52	8415.12	0.125616	0.135901	0.0126899	606.48	9104.76	0.173761	0.170411	0.0486152
YIL032C	1197	7051.8	0.117878	0.130431	0.0161514	525.84	7428.12	0.145391	0.136788	0.0450907
YIL032C	1564.5	8024.1	0.162556	0.172043	0.00994691	710.64	8149.68	0.159649	0.162997	0.0392855
