# Supplementary material for: Single‐cell profiling screen identifies microtubule‐dependent reduction of variability in signaling
Source: Mol Syst Biol. 2018 Apr 4;14(4):e7390. doi: 10.15252/msb.20167390 (PMC5884679; doi:10.15252/msb.20167390)
Supplement: Supplementary file 6 — Appendix Table S4 [file MSB-14-e7390-s006.xlsx]

## Sheet: Pesce_screen_complete_nulu_data
GENE	rwu-HI	ywu-HI	R eta^2-HI	Y eta^2-HI	etaˆ2(P)-HI	rwu-LOW	ywu-LOW	R eta^2-LOW	Y eta^2-LOW	etaˆ2(P)-LOW	Subcluster
SGA85	-0.008756	0.000895	-0.016728	0	-0.033531	-0.018483	-0.00869	0.007971	-8e-05	-0.002903	1
SGA85	-0.00013	0.004286	-0.026014	-0.021021	-0.035859	-0.012279	0.000429	-0.007583	-0.015742	-0.01423	1		Data has been adjusted for clustering from the data in Table S3 as follows:
SGA85	0.01046	0.01521	-0.019267	-0.019902	-0.037356	0.005439	0.013463	0.001754	-0.009154	-0.01363	1		1- log transformed: log2 of each value
SGA85	0.010649	-0.020141	0.003042	0.012634	-0.046518	0.012677	-0.024307	-0.03002	-0.013301	0.001921	1		2- Centered: Subtracted the row-wise median from the values in each row of data, so that the median value of each row is 0
SGA85	0.000747	-0.023677	0.009617	0.011989	-0.041502	-0.016811	-0.025648	-0.011702	-0.015979	-0.009414	1		3- Normalized: Multiplied all values in each row of data by a scale factor S so that the sum of the squares of the values in each row is 1.0 (a separate S was computed for each row).
SGA85	0.010584	-0.018469	0.009053	0.030506	-0.042516	-0.0288	-0.037762	-0.01031	-0.017703	0.002192	1
SGA85	0.014054	-0.01614	-0.000169	0.01277	-0.043143	-0.02113	-0.039845	-0.012125	-0.006681	-0.001096	1		rwu-HI	Median mRFP at 20 nM
SGA85	0.013927	-0.010582	0.004577	0.016403	-0.043273	-0.004232	-0.022176	-0.004472	-0.020051	-0.006425	1		ywu-HI	Median YFP at 20 nM
SGA85	-0.002303	-0.027031	-0.017137	0.010319	-0.037294	-0.003744	-0.012469	-0.01994	-0.014559	-0.015059	1		R eta^2-HI	CV2 of mRFP at 20 nM
SGA85	0.011231	-0.016472	-0.008658	-0.004405	-0.042476	-0.008178	-0.028793	-0.02836	-0.030238	-0.011948	1		Y eta^2-HI	CV2 of YFP at 20 nM
SGA85	0.021593	-0.005183	-0.030918	-0.016456	-0.046976	-0.03128	-0.034682	-0.048236	-0.021497	-0.022469	1		etaˆ2(P)-HI	s2 (mRFP/<mRFP>-YFP/<YFP>) at 20 nM
SGA85	0.013799	-0.015891	-0.013479	-0.00513	-0.044034	-0.002528	-0.034259	-0.049	-0.013283	-0.028123	1		rwu-LOW	Median mRFP at 0.6 nM
SGA85	0.004425	-0.022705	0.002247	0.003108	-0.035793	-0.000598	-0.036579	-0.039152	-0.008617	-0.036377	1		ywu-LOW	Median YFP at 0.6 nM
YIL032C	0.006999	-0.009174	0.01262	0.044164	-0.043073	-0.012197	-0.012589	0.003698	0.022029	-0.007539	1		R eta^2-LOW	CV2 of mRFP at 0.6 nM
SGA85	0.026856	0.003627	0.002196	0.021257	-0.046139	-0.012197	-0.024339	-0.018684	0.017496	-0.011113	1		Y eta^2-LOW	CV2 of YFP at 0.6 nM
FUS1	0.034369	0.032776	-8.8e-05	0.028843	-0.042415	-0.026619	-0.02037	-0.00648	0.039	-0.040225	1		etaˆ2(P)-LOW	s2 (mRFP/<mRFP>-YFP/<YFP>) at 0.6 nM
FUS1	0.024667	0.019422	-0.009349	0.020056	-0.053023	-0.037752	-0.019657	-0.015982	0.012394	-0.037934	1
FUS1	0.028426	0.024684	0.012731	0.025577	-0.047851	-0.064167	-0.041875	0.015218	0.044788	-0.018973	1
ume6	-0.139331	0.001334	0.047575	0.131178	0.121965	-0.047991	0.038291	0.076375	0.08816	0.104752	2a
ume6	-0.177517	-0.022853	0.021733	0.107461	0.143653	-0.076468	-0.027853	0.104365	0.199965	0.202417	2a
rpl19b	-0.117629	-0.094674	0.059474	0.124147	0.09368	-0.149787	-0.112076	0.173611	0.179497	0.100309	2a
rpl19b	-0.138377	-0.12129	0.087388	0.123277	0.105191	-0.194315	-0.151123	0.167729	0.157317	0.122189	2a
rpl19b	-0.100533	-0.049637	0.030102	-0.014158	0.090539	-0.141289	-0.124383	0.169607	0.138902	0.098558	2a
AAT2	-0.057811	-0.071146	0.056949	0.125199	0.029428	-0.03045	-0.061276	0.096454	0.055835	0.035536	2a
ume6	-0.055765	-0.001611	0.113346	0.054229	0.104958	-0.009426	-0.013407	0.301301	0.196933	0.153475	2a
ELM1	0.029664	0.024037	0.198589	0.190902	0.109811	0.070677	0.089861	0.348355	0.354917	0.186949	2a
vps64	-0.010206	-0.004659	0.098341	0.169292	0.185798	0.048378	0.011067	0.049791	0.110886	0.166617	2a
GIM4	-0.052059	-0.010745	0.323484	0.261282	0.242321	-0.012197	0.000129	0.062812	0.087574	0.172379	2a
GIM4	-0.033084	-0.020938	0.234448	0.120584	0.201588	-0.00132	-0.065662	0.005663	0.08552	0.085904	2a
PAC10	-0.014327	-0.011236	0.042106	0.066353	0.133857	-0.025942	-0.038009	0.100972	0.005741	0.064638	2a
UGA1	-0.063701	-0.066729	0.238906	0.060443	0.183931	-0.063522	-0.067607	0.164195	0.003319	0.116691	2a
UGA1	-0.04915	-0.09564	0.376063	-0.00439	0.210488	-0.070063	-0.083973	0.255664	-0.044238	0.250166	2a
BUB1	-0.033466	-0.034753	0.096152	0.039986	0.129649	0.00054	-0.037406	0.100485	0.032131	0.134009	2a
BUB1	-0.046194	-0.064103	0.160353	0.036236	0.143342	-0.018232	-0.046917	0.131449	0.014172	0.157818	2a
BUB1	-0.035567	-0.05094	0.085241	-0.001464	0.119586	0.003515	-0.049798	0.063566	0.013562	0.092103	2a
PAC10	-0.044973	-0.049772	0.035525	-0.018264	0.184196	-0.021924	-0.049541	0.10972	0.066812	0.151743	2a
BUB1	-0.025455	-0.038229	0.030249	-0.028937	0.077511	-0.004001	-0.045838	0.081573	0.050907	0.077982	2a
sxm1	-0.346513	-0.022874	0.051735	0.068341	0.135176	-0.15294	-0.008298	0.02646	0.106768	0.056646	2a
RTC3	-0.283495	0.060268	-0.000849	-0.037131	0.133819	-0.130238	0.030879	-0.001106	0.006668	-0.000523	2a
rpl34a	-0.312011	-0.072965	0.203877	0.042202	0.277237	-0.193724	-0.03905	0.067019	0.020644	0.031855	2a
rpl34a	-0.155118	0.038079	0.208533	-0.014831	0.232921	-0.156389	-0.017374	0.026436	0.02071	0.04491	2a
UGA1	-0.360266	-0.133768	0.040796	-0.130359	0.142434	-0.220773	-0.102844	0.048072	-0.002712	0.099333	2a
DEP1	-0.047667	-0.048238	0.001069	-0.0218	0.024724	-0.070396	-0.011654	-0.000683	-0.007833	-0.004703	2a
DEP1	-0.067056	-0.053703	-0.016764	-0.012958	0.045075	-0.039185	-0.000175	-0.014291	-0.015711	-0.030701	2a
HIS1	-0.231496	-0.002573	0.067707	-0.02886	0.14161	0.021327	-0.003065	-0.036174	0.138115	0.188008	2a
ARG82	-0.063176	-0.059384	0.126315	-0.066088	0.162004	-0.008801	-0.021599	0.037751	-0.065837	0.04463	2a
AAT2	-0.015981	-0.042583	-0.014118	-0.016263	0.047566	-0.008178	-0.012831	0.011968	-0.040372	0.006536	2a
vps64	-0.02879	-0.052973	0.032578	0.055052	0.008762	0.067745	-0.028586	-0.055284	-0.038444	-0.046136	2a
PAC10	-0.023824	-0.067391	0.01922	0.031743	0.004404	0.014252	-0.030926	-0.03131	0.016888	-0.018159	2a
AAT2	0.012903	-0.00834	-0.003474	0.045692	0.026475	-0.022855	-0.04761	-0.017741	0.010897	-0.047008	2a
SKY1	-0.005269	-0.04197	-0.006681	-0.001594	-0.029905	0.029792	-0.028732	-0.015543	-0.027676	-0.005178	2b
SSK2	-0.008621	-0.03312	-0.002311	-0.020949	-0.018088	0.031395	-0.02383	-0.010423	-0.063698	0.018717	2b
SSK2	-0.015951	-0.039331	-0.044803	-0.034628	-0.00119	0.00146	-0.038105	-0.028729	-0.101591	0.030208	2b
SSK2	-0.022937	-0.050962	-0.033326	-0.073271	0.003628	-0.00864	-0.032842	-0.011021	-0.042371	0.036034	2b
GAL83	-0.020374	-0.05322	-0.002941	-0.030781	-0.000397	0.016522	-0.046884	0.007794	-0.042747	0.012629	2b
SGA85	0.005616	-0.02874	-0.024035	-0.009462	-0.020383	-0.023656	-0.049523	-0.00627	-0.041992	0.009869	2b
YIL032C	-0.058496	-0.059431	-0.061158	-0.033952	0.01004	-0.07681	-0.039778	-0.015664	-0.019354	0.021195	2b
OCA1	-0.057717	-0.088028	-0.056917	0.007854	-0.007873	-0.104154	-0.061667	-0.000411	-0.00862	0.024086	2b
OCA1	-0.046351	-0.085678	-0.048741	-0.038636	-0.029114	-0.025783	-0.056391	-0.01624	0.004864	-0.004744	2b
PCT6	-0.025598	-0.048825	-0.042186	-0.045814	-0.0157	-0.013998	-0.036646	-0.030263	-0.019614	-0.008931	2b
OCA1	-0.069807	-0.116563	-0.059415	-0.059193	-0.009724	-0.044984	-0.068747	-0.014943	-0.052872	0.007939	2b
CKA2	-0.032869	-0.072008	-0.030796	-0.037613	-0.022369	-0.035237	-0.065238	-0.042375	-0.044664	0.013683	2b
PPZ1	-0.077378	-0.088317	-0.022004	-0.031947	0.048111	-0.148398	-0.117652	-0.014255	-0.097382	0.066645	2b
GAL83	-0.049362	-0.102933	-0.018297	-0.054369	0.040656	-0.053855	-0.079918	0.047596	-0.057429	0.087106	2b
GAL83	-0.087322	-0.126444	0.015564	-0.026634	0.058833	-0.092288	-0.102771	0.02409	-0.063158	0.095139	2b
rpl34a	-0.086665	-0.165309	-0.002751	0.035545	0.051428	-0.10033	-0.141655	-0.046269	0.052799	0.034969	2b
rpl12a	-0.108616	-0.164063	-0.02012	0.077171	0.058397	-0.182498	-0.169014	-0.023627	0.052011	0.066258	2b
rpl12a	-0.060911	-0.131167	0.022428	0.078698	0.005285	-0.097292	-0.115233	-0.016626	0.082896	0.043892	2b
rpl12a	-0.056275	-0.128197	0.011376	0.05799	-0.010778	-0.09767	-0.141373	-0.021608	0.046326	0.005419	2b
CKA2	-0.032125	-0.065917	0.01198	0.023195	-0.013585	-0.026566	-0.067866	-0.005056	0.045131	-0.000624	2b
GAL83	-0.030053	-0.06442	-0.012389	0.003649	-0.013968	-0.010816	-0.054216	0.027407	0.005598	0.036214	2b
PPZ1	-0.019525	-0.08587	0.004479	0.01028	-0.029982	-0.039916	-0.07769	0.007095	-0.014399	0.003658	2b
CKA2	-0.0409	-0.083058	0.010649	0.014565	-0.026135	-0.037426	-0.069207	-0.00872	-0.010268	-0.001895	2b
PPZ1	-0.068167	-0.139482	-0.017842	-0.036202	0.022736	-0.087719	-0.103446	0.015275	-0.042417	0.055833	2b
CKB1	-0.075774	-0.139427	-0.021039	-0.022185	-0.006451	-0.074897	-0.131005	0.000107	-0.030221	0.050011	2b
CKB1	-0.04714	-0.085034	-0.006275	-0.012947	-0.008745	-0.069081	-0.098208	0.002839	0.013607	0.02914	2b
CKB1	-0.062296	-0.120255	-0.002336	-0.010442	-0.010226	-0.069719	-0.11138	-0.03424	0.002991	0.027795	2b
CKB1	-0.071373	-0.128814	-0.001155	-0.037575	-0.005633	-0.0694	-0.113305	-0.008141	-0.007936	0.011306	2b
CKB2	-0.065511	-0.146965	8.8e-05	-0.030458	-0.008691	-0.086679	-0.118403	0.025198	0.016305	0.079259	2b
CKB2	-0.086858	-0.168185	-0.000235	-0.039113	0.004877	-0.063574	-0.123146	0.016635	0.025688	0.052694	2b
CKB2	-0.07085	-0.14351	0.01372	-0.002355	-0.000223	-0.060336	-0.09385	0.025211	0.038052	0.059067	2b
CKA2	-0.036852	-0.075416	-0.003942	-0.009506	-0.012384	-0.079867	-0.078729	-0.047271	-0.019398	0.012217	2b
FUS3	-0.044781	-0.058446	0.002737	0.002747	-0.01478	-0.01924	-0.054418	0.0269	0.012457	-0.041331	2b
HSL1	0.021447	0.048428	-0.078417	-0.092138	0.006493	-0.065917	-0.000129	0.01244	-0.061345	0.029514	2c
HSL1	0.00738	0.037644	-0.088598	-0.082908	0.044249	-0.117913	-0.029581	-0.00049	-0.094061	0.071242	2c
PBS2	0.023587	0.027734	-0.024905	-0.023679	-0.015566	0.011107	0.005981	0.049622	-0.02059	0.037349	2c
YIL032C	0.002425	0.009339	-0.046562	-0.022362	-0.016388	-0.046201	0.019912	0.021229	0.032529	0.036885	2c
HIS1	0.006097	0.006964	-0.049591	-0.031137	-0.037352	0.018522	0.025038	0.063965	0.07959	0.172334	2c
ERG3	0.039297	0.07879	-0.069648	-0.105231	-0.004299	-0.131056	-0.012079	0.154774	0.120978	0.314854	2c
CTK1	-0.047536	-0.085487	-0.002134	-0.167619	0.13613	-0.012769	-0.04623	0.118255	-0.013886	0.126487	2c
CTK1	-0.010791	-0.049979	-0.08718	-0.24079	-0.009303	-0.037563	-0.056662	0.153252	-0.01505	0.227927	2c
CTK1	-0.057633	-0.075393	-0.082266	-0.108044	0.085203	-0.086333	-0.094832	-0.002185	0.022515	0.218652	2c
CTK1	-0.019243	-0.03137	0.043818	-0.060128	0.045257	0.020758	-0.039092	0.069238	0.043035	0.029617	2c
SKY1	0.036382	0.017307	0.007711	0.033668	-0.012026	0.025733	-0.011639	-0.02229	-0.041046	0.010403	3a
SGA85	0.020021	0.042281	-0.021418	0.023102	-0.041356	0.019605	0.04104	-0.029487	-0.037839	0.000523	3a
SGA85	0.022591	0.040674	-0.013613	0.026381	-0.043199	0.018522	0.022001	-0.048014	-0.036104	-0.041808	3a
SWI5	0.073515	0.054484	-0.100154	-0.083989	-0.040527	0.056078	0.049289	-0.007592	-0.058154	-0.070737	3a
SWI5	0.074663	0.061357	-0.137152	-0.095758	-0.034854	0.049902	0.044478	-0.001829	-0.053506	-0.063251	3a
SWI5	0.084665	0.076715	-0.105458	-0.064459	-0.012763	0.07224	0.063621	0.031001	-0.035962	-0.054782	3a
gup1	0.043362	0.067442	-0.093898	-0.03423	-0.018856	0.038998	0.032776	0.033428	-0.015056	-0.059841	3a
gup1	0.030701	0.04643	-0.047075	-0.028813	0.003902	0.049522	0.042016	0.03704	-0.029849	-0.038823	3a
HSL1	0.052569	0.069074	-0.037401	-0.065849	-0.022283	-0.007202	0.044801	-0.024642	-0.036911	-0.023378	3a
HSL1	0.051516	0.070773	-0.062502	-0.075951	-0.014494	-0.015731	0.025636	-0.006357	-0.059366	-0.001872	3a
KIN3	0.079893	0.114928	-0.073177	-0.043679	-0.060317	0.049655	0.044477	-0.067666	-0.030645	-0.085484	3a
KIN3	0.073897	0.108886	-0.036069	-0.012045	-0.050488	0.05338	0.057145	-0.039745	-0.027829	-0.071595	3a
KIN3	0.054141	0.07696	-0.062309	-0.06103	-0.043743	0.025733	0.035078	-0.070266	-0.066723	-0.058755	3a
PBS2	0.024767	0.03035	-0.024029	-0.035254	-0.026448	0.064609	0.03224	-0.014091	0.024043	-0.017495	3a
HOG1	0.033785	0.040178	-0.037885	-0.04298	-0.033503	0.059768	0.029513	-0.00539	-0.00926	-0.022566	3a
HOG1	0.033899	0.038306	-0.006828	-0.033194	-0.031253	0.0373	0.024996	-0.026276	8e-05	-0.018501	3a
PBS2	0.027927	0.017491	-0.012256	-0.028805	-0.030322	0.055709	0.018933	0.032662	-0.013266	-0.003204	3a
PBS2	0.023113	0.026231	-0.004068	0.012532	-0.035328	0.090656	0.035103	0.008132	0.005385	-0.003279	3a
PCT6	0.063063	0.077212	0.005223	0.02231	-0.023305	0.06272	0.041608	0.052266	-0.005696	-0.02127	3a
gup1	0.050611	0.059996	-0.036445	0.019703	-0.014689	0.044908	0.051096	0.044054	0.019468	-0.037255	3a
SAP155	-0.003148	0.103249	0.000698	0.005842	-0.031063	0.077948	0.114943	-0.010248	-0.000746	-0.079337	3a
SAP155	-0.002489	0.102955	0.029327	0.033042	-0.019525	0.080264	0.110781	-0.019502	0.004313	-0.058337	3a
SAP155	0.004775	0.107347	-0.002175	-0.016745	-0.038071	0.079787	0.106928	-0.040828	-0.030704	-0.095768	3a
PCT6	0.085102	0.13065	-0.011394	0.017994	-0.033021	0.093812	0.087081	-0.000107	-0.000167	-0.004695	3a
PCT6	0.077531	0.120315	-0.045115	-0.017602	-0.021012	0.102438	0.08672	-0.011397	-0.034812	-0.008834	3a
KIN3	0.091191	0.131553	0.020573	0.034705	-0.010171	0.090656	0.072151	-0.02769	-0.021582	-0.095379	3a
bim1	0.077091	0.118985	0.010189	0.063485	0.04796	0.081613	0.08827	0.00364	-0.017237	-0.036259	3a
bim1	0.068358	0.113749	0.013746	0.019558	0.050485	0.088384	0.091063	-0.086541	-0.016122	-0.004146	3a
NUP60	-0.005047	0.020593	-0.010984	-0.020628	0.017359	0.035473	0.00804	-0.008444	-0.009754	0.047803	3b
NUP60	0.007982	0.051551	-0.039469	-0.03416	0.067951	0.026453	0.022712	-0.03607	-0.010763	0.068363	3b
sum1	0.02029	0.087283	-0.002906	8e-05	0.131151	0.036385	0.067028	-0.04779	-0.152286	-0.019452	3b
ERG3	0.003676	0.05397	-0.029361	-0.049636	0.0544	-0.004855	0.031533	-0.017245	-0.025382	-0.014299	3b
ERG3	0.044251	0.069843	-0.00416	-0.034594	0.039164	0.022396	0.034576	-0.016835	-0.035855	-0.02163	3b
SGA85	-0.018118	-0.001467	-0.040548	-0.032336	-0.025096	0.021541	0.051331	-0.016794	-0.006501	0.006436	3b
HIS1	0.013222	0.017195	-0.018362	-0.008697	-0.036753	0.051283	0.002662	-0.064628	-0.014655	0.03778	3b
CBR1	0.004004	0.010768	0.007731	-0.04704	-0.040571	0.033309	0.077356	-0.063541	-0.047793	0.096495	3b
YER068C-A	-0.066806	0.001951	-0.033318	-0.059262	0.030219	0.0262	0.008696	-0.009982	0.003594	0.003548	4
YER068C-A	-0.042441	-0.007191	-0.044261	-0.082466	0.017544	0.043502	0.0282	-0.032653	-0.032351	0.002129	4
YER068C-A	-0.043715	-0.001191	-0.067385	-0.061811	0.019062	-0.00054	0.02721	-0.040423	-0.044846	-0.001807	4
NUP60	-0.019395	0.002996	-0.075857	-0.086081	0.060074	0.011318	-0.00032	-0.017006	-0.04053	0.03791	4
FUS3	-0.055826	-0.005122	-0.050634	-0.07682	-0.012128	-0.005063	-0.03766	-0.005618	-0.063633	-0.066359	4
FUS3	-0.050883	0.01312	-0.026766	-0.065379	0.011846	-0.002944	-0.028594	-0.011441	-0.025478	-0.022427	4
FUS3	-0.074534	-0.024589	-0.012288	-0.069443	0.051814	-0.023967	-0.062565	-0.048093	-0.090914	-0.065808	4
ARG82	-0.014184	0.007704	0.017063	-0.121729	0.071526	0.037394	0.011318	0.048331	-0.045382	-0.050129	4
SSK2	-0.011473	-0.038758	-0.063108	-0.049673	-0.002432	0.041053	-0.023497	-0.012397	-0.042622	-0.023407	4
HOG1	-0.01505	-0.046332	-0.029408	-0.015815	-0.001655	0.011982	-0.010638	-0.055296	-0.024177	-0.058084	4
DEP1	-0.044891	-0.056085	-0.031688	-0.06564	0.006881	0.006259	-0.001496	-0.035559	0.009855	-0.047391	4
HOG1	-0.001438	-0.032119	-0.064491	-0.039421	0.004942	0.056598	0.012488	-0.018255	0.04232	-0.050112	4
KSS1	-0.006604	-0.025223	0.032651	-0.017771	0.030879	0.08753	-0.008604	0.004946	-0.007493	-0.079772	4
KSS1	0.00013	-0.02711	0.022656	-0.012436	0.069114	0.07528	-0.019113	0.000805	-0.055042	-0.058032	4
KSS1	0.005668	-0.019615	-0.006592	-0.026614	-0.028778	0.123122	0.006323	0.014023	-0.008133	-0.112457	4
KAR4	-0.0667	0.033397	0.032121	0.031243	0.022949	0.064755	0.015468	-0.008359	-0.042844	-0.098711	4
KAR4	-0.06608	0.039196	0.009317	-0.003116	0.024844	0.06226	0.023702	-0.003546	-0.017822	-0.107848	4
KAR4	-0.064403	0.032996	0.019515		0.017256	0.060641	0.018161	-0.027398	-0.027832	-0.121138	4
ECM15	0.002092	-0.000895	-0.030888	0.005089	-0.041929	0.018522	0.006171	0.020052	-0.008231	-0.065997	4
CKB2	0.013562	-0.007657	0.023518	0.01742	-0.043465	0.015879	0.016779	0.009791	0.01442	-0.03689	4
sum1	0.016404	0.087967	0.015792	0.054931	0.134763	0.045781	0.076382	-0.00434	-0.004756	-0.013091	5a
sum1	0.021222	0.089343	0.060636	0.02456	0.126431	0.048951	0.069873	-0.009046	0.021921	-0.028288	5a
GIM4	0.018981	0.032264	0.060196	0.006326	0.146366	0.08719	0.049682	0.020107	0.061123	0.014013	5a
ARG82	0.007327	0.001096	-0.012669	0.035257	0.09262	0.017368	-0.017851	0.031696	0.047781	0.009734	5a
sxm1	0.01136	0.083514	0.076055	0.089634	-0.035251	-0.015262	0.059797	0.029116	0.122781	-0.066426	5a
sxm1	-0.00285	0.066689	0.063903	0.083442	-0.008743	-0.001079	0.069734	0.055289	0.04377	-0.107253	5a
sla1	0.008896	0.051376	-0.019456	0.059404	0.047536	0.064755	0.050659	0.04887	0.052717	-0.029425	5a
sla1	0.014755	0.047399	-0.029972	0.029321	0.039733	0.058463	0.026282	0.022919	0.053887	-0.03635	5a
sla1	-0.001895	0.036344	0.015978	0.103109	0.062655	0.069659	0.034583	0.03137	0.066567	-0.044482	5a
MSH1	0.030761	0.028603	0.033785	0.026457	0.035025	0.024538	0.07244	0.121892	0.078008	-0.018315	5a
MSH1	0.032779	0.0236	0.088551	0.090194	0.025604	0.071898	0.066314	0.129272	0.087988	-0.008499	5a
MSH1	0.034134	0.021611	0.048563	0.089219	-0.014681	0.065285	0.06532	0.122558	0.051713	-0.023987	5a
ELM1	0.223591	0.307251	0.251885	0.335281	0.058264	0.32238	0.388416	0.236373	0.294399	-0.029896	5a
ELM1	0.120511	0.132211	0.181189	0.134138	0.157484	0.201863	0.199667	0.224037	0.28415	0.030055	5a
ELM1	0.119234	0.175483	0.125638	0.056719	0.072656	0.301952	0.365676	0.273685	0.332092	-0.10681	5a
sip1	0.080081	0.112988	0.027924	0.093282	0.006404	0.00333	0.072008	-0.014625	0.027305	0.03108	5b
sip1	0.064287	0.102402	0.018917	0.057931	-0.000875	-0.006442	0.063318	-0.003791	0.046564	0.016528	5b
sip1	0.06178	0.096859	0.018643	0.058024	0.008347	-0.008801	0.051681	-0.028122	0.026058	-0.003326	5b
RTC3	0.058504	0.106371	0.025507	0.080306	0.013616	0.004858	0.078595	-0.03103	0.04084	0.005653	5b
RTC3	0.05701	0.091521	0.064679	0.149436	0.007679	0.009721	0.079811	0.009356	0.037622	-0.004624	5b
vps64	0.008113	0.082454	0.087547	0.169438	0.151962	0.034761	0.080207	0.025314	-0.015826	0.101832	5b
bim1	0.050446	0.102526	0.084199	0.104907	0.075446	0.015035	0.099579	0.044973	-0.006861	0.073196	5b
far1	0.010066	0.087808	0.082345	0.114388	0.089591	-0.0694	0.032076	0.04722	0.062222	0.010857	5b
far1	0.002292	0.065043	0.082088	0.1335	0.049189	-0.084486	0.007193	0.031289	0.079616	0.003463	5b
far1	0.00469	0.084156	0.048059	0.065997	0.096957	-0.059849	0.032853	0.001222	0.061463	-0.000921	5b
cka1	-0.010206	0.036742	0.057875	0.156844	0.076556	-0.059374	0.042229	0.065581	0.123244	0.071164	5b
cka1	0.041087	0.070408	0.086581	0.116412	0.012173	-0.016682	0.023449	0.045484	0.126777	0.051162	5b
cka1	0.059035	0.075176	0.086534	0.156671	0.026435	0.02033	0.062009	0.045472	0.11028	0.03819	5b
SKY1	0.026995	0.006669	0.06003	0.042664	-0.01556	0.033678	-0.013928	-0.025308	0.011725	-0.004562	5b
SKY1	0.030067	0.010739	0.043605	0.05905	-0.05466	0.054816	-0.005457	-0.008832	0.059006	-0.030546	5b
PPZ1	0.061345	0.057269	0.064252	0.046122	-0.03223	0.036522	0.004142	-0.072225	0.01387	-0.068746	5b
OCA1	-0.018399	-0.038631	0.017004	0.062653	-0.029607	0.012092	0.009286	0.036322	0.079194	-0.033897	5b
erv46	-0.015908	-0.006677	0.070338	0.112309	0.005268	-0.023924	0.010089	-0.005753	0.063277	0.001121	5b
erv46	-0.010065	-0.003533	0.036881	0.091723	0.000223	-0.008676	0.024049	0.007656	0.042921	-0.007228	5b
erv46	-0.025993	-0.028612	0.084413	0.111889	0.025745	-0.015262	0.002019	0.003208	0.074903	-0.036398	5b
SGA85	0.006097	0.053147	-0.025526	0.007156	-0.040653	0.006234	0.034398	0.022293	0.064041	0.004274	5c
CBR1	0.008172	0.017026	0.008982	0.017694	-0.046167	0.046	0.032867	0.063863	0.08506	0.006438	5c
ECM15	0.001429	-0.003802	-0.034187	-0.04186	-0.031247	0.023671	0.059034	0.059371	0.023209	-0.046334	5c
KSS1	0.005031	-0.007344	0.006813	0.00319	-0.019844	0.090504	0.002014	0.161714	0.030683	0.052887	5c
CBR1	0.001362	0.001442	0.004366	-0.033517	-0.026615	0.04117	0.039818	0.090554	-0.005172	0.0162	5c
CKB1	0.002422	0.002888	-0.041666	-0.017957	-0.036925	0.053877	0.104963	0.104457	0.052912	0.026447	5c
CKB1	0.007007	0.019445	-0.018525	-0.01303	-0.037042	0.062716	0.110393	0.105601	0.035787	0.040741	5c
CKB1	0.002885	0.005765	-0.026884	-0.004677	-0.037063	0.110236	0.112458	0.101808	0.043606	0.034807	5c
