# Supplementary material for: Single‐cell profiling screen identifies microtubule‐dependent reduction of variability in signaling
Source: Mol Syst Biol. 2018 Apr 4;14(4):e7390. doi: 10.15252/msb.20167390 (PMC5884679; doi:10.15252/msb.20167390)
Supplement: Supplementary file 7 — Appendix Table S6 [file MSB-14-e7390-s007.xlsx]

## Sheet: Sheet1
	strain	dose (nM)	O	G	h2(O)	h2(G) x 103	h2(P)	h2(g)	std(O)	std(G)
	arg82	0	495016	368211	0.0816106	57.8832	0.470886	0.00944639	141414	88587.6
	arg82	0.6	570913	3087112	0.0517772	0.12874	0.0735434	0.00645282	129909	35027.5
	arg82	20	1592274	3161938	0.00440521	0.337996	0.0115759	0.00415161	105682	58131.2
	bim1	0	43701.7	1700050	1.33422	0.00167158	0.0537179	0.0597487	50479.2	2197.99
	bim1	0.6	794834	4474166	0.0363315	0.137198	0.0664863	0.00470172	151502	52406.6
	bim1	20	1318479	3287019	0.00880323	0.330948	0.00703239	0.00761341	123707	59797.4
	bim1	0	41098.4	1462068	0.882407	0.00101974	0.183628	0.0840177	38606.4	1476.43
	bim1	0.6	668976	3997644	0.0715546	0.143636	0.139984	0.0328852	178949	47911.1
	bim1	20	1168874	3046196	0.0149838	0.439709	0.0279296	0.02006	143080	63876.4
	bub1	0	84202.5	2505410	0.527271	0.00113994	0.0538711	0.0271037	61142.3	2674.98
	bub1	0.6	1140002	7444788	0.0621288	0.0732587	0.0637345	0.00520057	284153	63720.9
	bub1	20	2105641	5831256	0.00548807	0.145559	0.0117299	0.00756401	155989	70352.9
	ckb2	0	183220800	18978370	0.00010623	922.803	0.0257248	0.00678776	1888422	18231120
	ckb2	0.6	95524880	36605640	0.00160489	74.4245	0.00489512	0.00369623	3826826	9986332
	ckb2	20	20183890	361673	3.16341e-06	30683.7	0.102108	0.0430336	35899	2003411
	cla4	0	68887.4	2056796	0.526858	0.00148425	0.0433018	0.0333256	50001.9	2505.79
	cla4	0.6	1345362	7078425	0.0249846	0.0541979	0.0202635	0.00446461	212655	52110.8
	cla4	20	2163534	5847736	0.00461619	0.0826647	0.00267278	0.0067789	146996	53167.7
	cla4	0	82025.5	2208660	0.322165	0.00131131	0.0446123	0.0192879	46557.3	2529.19
	cla4	0.6	932352	7396548	0.0916929	0.0310263	0.0477507	0.00743639	282324	41199.7
	cla4	20	1880878	5601916	0.00671616	0.10864	0.00866942	0.011222	154142	58389.1
	ctk1	0	242853	7542090	2.59532	0.00351278	0.0409481	0.0367297	391236	14135.7
	ctk1	0.6	3185090	18384880	0.0260415	0.061276	0.0362575	0.00389522	513990	143915
	ctk1	20	4698646	14383740	0.0127107	0.155246	0.00796877	0.00276828	529733	179218
	dep1	0	360919	314945	0.00525949	18.1633	0.331794	0.0326874	26174.7	42445.5
	dep1	0.6	157187	1677825	0.142001	0.0184947	0.0405202	0.0179674	59232.8	7215.57
	dep1	20	657219	1577932	0.0388803	0.918342	0.0878522	0.0233308	129591	47817.9
	elm1	0	137390	3776127	1.50872	0.00293602	0.0700379	0.0119157	168756	6470.32
	elm1	0.6	837350	6777430	0.24757	0.104299	0.0320422	0.00567677	416635	69215.7
	elm1	20	2517608	7358528	0.0233817	0.349764	0.00425358	0.0044305	384969	137619
	erd1	0	111357	2022726	0.198136	0.00545538	0.0631041	0.0122532	49567.7	4724.43
	erd1	0.6	959979	4949529	0.0405633	0.101245	0.0231982	0.00703784	193343	49802.5
	erd1	20	1758960	4310872	0.00389688	0.0946558	0.00429434	0.00410837	109803	41941
	erd1	0	101636	1888216	0.187515	0.00344725	0.139667	0.0482855	44011.4	3505.81
	erd1	0.6	897027	4497993	0.0601848	0.140259	0.0347542	0.0159018	220064	53270.1
	erd1	20	1742836	4216306	0.00421521	0.10157	0.0111185	0.00635003	113153	42492.7
	fus1	0	168147	225517	0.172366	8.90709	1.98256	0.0594473	69809.5	21283.7
	fus1	0.6	1045446	3061786	0.00431552	0.0969859	0.019125	0.00688047	68678.1	30152.9
	fus1	20	1267526	2556666	0.00437498	0.258819	0.00445121	0.00756757	83838.8	41131.3
	fus3	0	42237.3	1182059	0.494648	0.00155318	0.0401048	0.0553952	29706	1473.16
	fus3	0.6	472637	3914039	0.0349957	0.0124886	0.0493115	0.00993458	88416.8	13831.9
	fus3	20	1102167	2933366	0.00205962	0.0441229	0.00361239	0.0052169	50019.7	19484.9
	gal83	0	145872100	14469920	0.000114416	1181.72	0.0289519	0.00420099	1560326	15729790
	gal83	0.6	83938840	43538580	0.00245703	33.9438	0.00348059	0.00470092	4160715	8021475
	gal83	20	207801000	68998150	0.0013868	114.091	0.0350042	0.00489879	7738458	23305800
	hog1	0	81669.2	2120021	0.272884	0.00140819	0.0421025	0.0283491	42662.6	2515.77
	hog1	0.6	1278912	7553185	0.0230703	0.0260459	0.0208793	0.00802226	194253	38547.8
	hog1	20	2184428	5836443	0.00420249	0.0707645	0.00511799	0.00397716	141609	49097.1
	hsl1	0.6	82128090	14232730	0.000444925	493.291	0.0554036	0.0103732	1732348	9996312
	hsl1	20	106078500	40337110	0.0016156	77.2719	0.00459838	0.00573478	4263774	11212840
	kar4	0	283240	163763	0.00357513	38.5489	0.384992	0.143387	16935.6	32153
	kar4	0.6	416664	2537595	0.0453527	0.0544501	0.015453	0.00657919	88733.5	18725
	kar4	20	683015	1586752	0.0185041	0.445711	0.0179362	0.00470497	92910.4	33499.3
	Kin3	0	80143.2	2209804	0.173513	0.000668273	0.035264	0.0240283	33383.6	1806.47
	Kin3	0.6	938236	6577991	0.0255346	0.0245874	0.0269547	0.00614275	149926	32617.4
	Kin3	20	1924621	5144778	0.00217948	0.0408646	0.00261259	0.00434689	89850.8	32888.2
	kss1	0	182912	2716444	0.108995	0.00606624	0.0594925	0.0144211	60387.3	6690.53
	kss1	0.6	3160994	11017600	0.00960552	0.109332	0.00879098	0.00952918	309802	115202
	kss1	20	2751671	7203772	0.00593467	0.116294	0.00318148	0.00396513	211980	77685.3
	mkc7	0	202043	160558	0.00657048	16.8099	0.340595	0.0370489	16377.3	20816.8
	mkc7	0.6	156665	185025	0.0121048	7.04792	0.457826	0.0272754	17236.6	15533.2
	mkc7	20	218635	251876	0.0146839	10.5049	0.216886	0.0708121	26493.6	25815.6
	msh1	0	256798	169530	0.00707857	24.1729	0.118579	0.016447	21605.5	26357.9
	msh1	0.6	542170	2626768	0.0179629	0.067245	0.0453144	0.00736218	72664.8	21540.3
	msh1	20	983254	1986843	0.00543245	0.314981	0.00724579	0.0050632	72470.9	35261.9
	oca1	0	163929400	21021810	0.000208162	769.745	0.0266299	0.00917931	2365142	18443510
	oca1	0.6	85327090	34609770	0.00127536	47.1177	0.00469203	0.00376751	3047219	7512609
	oca1	20	142061100	15464420	0.000119096	848.127	0.0495111	0.013358	1550326	14241770
	pac10	0	290032	241129	0.0155899	37.5957	0.488561	0.057122	36213.3	46754
	pac10	0.6	449088	2450318	0.0741428	0.1038	0.0481722	0.0155574	122283	24964.4
	pac10	20	711046	1757995	0.0188912	0.475724	0.016844	0.0110984	97730	38343.8
	pbs2	0	140410	2827996	0.269864	0.00213604	0.0320888	0.0157615	72940.8	4133.17
	pbs2	0.6	2259698	9406660	0.0284155	0.0763146	0.0145505	0.00512366	380915	82174.9
	pbs2	20	2772110	7308195	0.00440225	0.066711	0.00429246	0.00326668	183928	59691
	pkh1	0	51623.1	1598743	0.255486	0.000778187	0.0432786	0.024209	26093.2	1410.33
	pkh1	0.6	767312	5560958	0.0317497	0.0153193	0.0130439	0.00613732	136723	21765.5
	pkh1	20	1584506	4347516	0.00320962	0.0536069	0.00366986	0.00380553	89767.8	31831.1
	pkh1	0	59059.6	1516140	0.25902	0.00182022	0.0486505	0.0278518	30057.8	2045.51
	pkh1	0.6	839211	5147862	0.0309462	0.0290964	0.0148826	0.00592677	147630	27768.1
	pkh1	20	1615245	3988419	0.00315591	0.0804068	0.00204051	0.00505756	90740.4	35764.1
	ppg1	0	123451700	20110930	0.00038742	550.095	0.0719396	0.0283823	2429898	14915950
	ppg1	0.6	101864400	39842550	0.00230052	98.2947	0.00432778	0.00498178	4885796	12491430
	ppg1	20	128128900	74913330	0.00354239	30.3143	0.00923155	0.00537498	7625968	13043160
	ppz1	0	178954400	19145700	0.000183137	1397.85	0.0335084	0.00549142	2421753	22636080
	ppz1	0.6	136994000	60302660	0.00159475	42.477	0.00361009	0.0032704	5470768	12428350
	ppz1	20	140212100	4191656	8.76196e-06	10969.8	0.0387817	0.0129127	415036	13883070
	prr1	0	10085980	206399	6.44267e-05	367367	0.00949938	0.00821801	80956.4	3956019
	prr1	0.6	153513500	18772020	0.000251312	1123.96	0.0411145	0.00443363	2433622	19901570
	prr1	20	41442780	26935700	0.00574738	32.2071	0.00401723	0.00511637	3141837	4833970
	rck1	0	172218400	12034970	8.00571e-05	3356.9	0.0178442	0.00590741	1540918	22050270
	rck1	0.6	48812720	8258357	0.000309442	377.69	0.062867	0.00657862	858663	5075298
	rck1	20	52582620	40169380	0.00326027	9.57285	0.0050018	0.00407041	3002401	3930209
	rpl12a	0	40905.6	1165178	0.303601	0.00172817	0.064867	0.0249681	22539	1531.74
	rpl12a	0.6	499453	3071846	0.0397308	0.0374696	0.024468	0.00348249	99553.9	18803.5
	rpl12a	20	1024948	2624235	0.00420403	0.0836873	0.00380886	0.00574764	66456.1	24006.7
	rpl12a	0	44681.4	1171931	0.209305	0.00174529	0.145012	0.0613063	20441.7	1548.23
	rpl12a	0.6	477885	2978986	0.0494807	0.0418364	0.0458683	0.0116806	106302	19268.4
	rpl12a	20	1065399	2681866	0.00332226	0.0675179	0.0118963	0.00979228	61408.6	22036.7
	rpl19b	0	38061.6	1062676	1.28428	0.00525856	0.0356814	0.0403269	43133.8	2436.88
	rpl19b	0.6	146329	1879843	0.178275	0.0127008	0.0438228	0.0122515	61783.9	6699.43
	rpl19b	20	595391	2231448	0.00764018	0.0755349	0.0345367	0.00901744	52042	19393.7
	rpl19b	0	31215.3	892923	0.529595	0.00190229	0.25062	0.119474	22716.4	1231.55
	rpl19b	0.6	95465.5	1449508	0.344176	0.0120857	0.16481	0.043757	56006.3	5039.15
	rpl19b	20	566749	2189630	0.00877718	0.07868	0.0386922	0.0206812	53096.8	19422.4
	rpl34a	0	29257.1	1235470	0.459892	0.000649763	0.0334577	0.0229367	19840.8	995.886
	rpl34a	0.6	47117.6	2199263	1.76667	0.000973458	0.0364225	0.0264107	62626.9	2169.88
	rpl34a	20	126238	2591815	0.449892	0.0142508	0.232578	0.0156418	84672.9	9784.15
	rpl34a	0	24024.1	1122076	0.415835	0.000449911	147.592	137.784	15492	752.637
	rpl34a	0.6	33325.5	1785918	2.39069	0.000628837	0.162804	0.0713827	51527.4	1416.22
	rpl34a	20	68246.4	2151855	0.82966	0.00298826	0.302484	0.0689108	62162.7	3719.82
	rpp2b	0	34616.6	1107167	0.447209	0.00117116	0.062828	0.0483403	23149.4	1198.18
	rpp2b	0.6	366954	2473714	0.0379051	0.0272244	0.0246052	0.0060423	71443.1	12907.1
	rpp2b	20	895183	2300640	0.00273266	0.0528159	0.0060566	0.00457722	46795.6	16719.8
	rpp2b	0	39379.3	1106774	0.307092	0.00138286	0.209584	0.12537	21822.4	1301.51
	rpp2b	0.6	351079	2384204	0.043971	0.0283463	0.0485564	0.0149596	73618.7	12693.8
	rpp2b	20	921851	2369142	0.00276392	0.0450069	0.0154583	0.00946208	48464.5	15893.9
	sap155	0	147849	3800416	0.363185	0.00139194	0.0270223	0.0159676	89100.9	4483.75
	sap155	0.6	2209538	15913720	0.0590211	0.0334667	0.0117337	0.0063914	536791	92061.5
	sap155	20	2922798	10211750	0.00636551	0.037553	0.00359945	0.00529554	233193	62578.1
	sga85	0	142207400	16414220	0.000193086	1087.82	0.0368214	0.00873789	1976046	17119770
	sga85	0.6	104472500	80179590	0.00892442	25.7235	0.0233176	0.0167436	9869429	12859650
	sga85	20	64081880	41035420	0.00532544	31.6709	0.00564262	0.00292389	4676415	7302799
	sga85	0	90121.1	2476281	0.377554	0.00158916	0.0355053	0.0226543	55375.3	3121.65
	sga85	0	93519.1	2587377	0.454288	0.00127271	0.0360322	0.0191763	63032.7	2918.94
	sga85	0.6	1665051	9630475	0.0391472	0.0520068	0.0152515	0.00490854	329441	69450.9
	sga85	0.6	1770526	10141990	0.0368579	0.0500792	0.0221861	0.00401632	339913	71771.5
	sga85	20	2435868	6523891	0.00356643	0.0678452	0.0039026	0.00399005	145469	53736.1
	sga85	20	2503226	6749830	0.00419019	0.0502131	0.0032023	0.0040948	162038	47830.1
	sga85	0	65243.1	1824485	0.319773	0.00114611	0.0401088	0.028837	36894	1953.23
	sga85	0	72279.2	1867702	0.310626	0.00126855	0.030896	0.0235649	40284	2103.59
	sga85	0.6	1053310	6493303	0.0421767	0.0565179	0.0239315	0.00751808	216318	48815.6
	sga85	0.6	1118388	6205767	0.0271763	0.0453174	0.0192557	0.00413271	184369	41776.1
	sga85	20	1843586	4653718	0.00281348	0.0602768	0.00360517	0.00461943	97787.9	36130.6
	sga85	20	1921271	4792970	0.00416831	0.0791126	0.00359513	0.00502724	124042	42631.2
	sga85	0	925442	2240664	0.00264638	0.120654	0.0326994	0.0596841	47607.5	24612
	sga85	0	412124	215087	0.000640024	14.9713	0.230345	0.0149498	10426.2	26317.5
	sga85	0	260857	156394	0.00254705	18.9468	0.137283	0.0365389	13165	21527.2
	sga85	0.2	1143105	2649672	0.00269735	0.116043	0.0120978	0.00527087	59368.3	28543.1
	sga85	0.6	855459	2823608	0.00535771	0.0694004	0.0390182	0.00911682	62616.5	23522.6
	sga85	0.6	578372	2746340	0.019702	0.0730047	0.036788	0.0060922	81182.6	23465.5
	sga85	0.6	446802	2644440	0.0266248	0.0468411	0.0350079	0.00703488	72905.1	18098.7
	sga85	1.8	438213	2793014	0.026877	0.0337877	0.0423682	0.00785468	71841.6	16235
	sga85	5	184654	2123007	0.071854	0.00625502	0.0231826	0.00778203	49497.6	5309.65
	sga85	20	98322.5	1774674	0.168722	0.00263262	0.035063	0.0158011	40386.7	2879.47
	sga85	20	1174594	2312999	0.00297912	0.159611	0.00821865	0.00427951	64110.9	29221.8
	sga85	20	1222717	2481422	0.00431617	0.202818	0.00702741	0.0040577	80329.5	35339
	sky1	0	50618250	227039	6.70597e-06	1.6569e+07	0.00372795	0.0114422	131080	29224520
	sky1	0.6	71692740	7897113	0.000102826	698.442	0.0270012	0.00496007	726987	6599840
	sky1	20	61011960	35242550	0.00287639	25.8364	0.00302546	0.00423706	3272190	5664786
	sla1	0	89091.4	1733780	0.403487	0.00373139	0.0354672	0.0134537	56591.4	3349.11
	sla1	0.6	1101305	4290793	0.00950231	0.06133	0.0163577	0.0105354	107355	33602.7
	sla1	20	1380233	3515046	0.00732625	0.129394	0.00724639	0.00377465	118139	39984.1
	sla1	0	94157	1669564	0.343863	0.00448545	0.138206	0.0441986	55213.5	3535.95
	sla1	0.6	1056976	4081887	0.0101927	0.0648353	0.027363	0.0220229	106711	32867.5
	sla1	20	1302663	3156630	0.0124049	0.252517	0.015518	0.00790712	145087	50161.3
	ssk2	0	194013800	9074619	3.83811e-05	8019.22	0.0359527	0.00815224	1201963	25697720
	ssk2	0.6	98081090	59668320	0.00383524	27.9999	0.00730297	0.00447869	6074092	9984397
	ssk2	20	25206640	14202200	0.0018297	18.1561	0.00776545	0.00432968	1078213	1913667
	sum1	0	341098	2530976	0.0807339	0.180297	0.179286	0.00824983	96918.6	33984.6
	sum1	0.6	764573	3806094	0.0497793	0.297901	0.0699818	0.00914939	170586	65692.5
	sum1	20	995869	3937402	0.0234358	0.374882	0.0731631	0.0063171	152455	76235.5
	sum1	0	188657	1841533	0.114058	0.0435319	0.268935	0.0320942	63714	12150.2
	sum1	0.6	351281	2856411	0.237383	0.122825	0.295159	0.0409682	171151	31656.6
	sum1	20	600979	3045813	0.0651425	0.257334	0.178874	0.0199146	153388	48859.8
	swi5	0	170661	65442.4	0.0106566	44.2104	0.0604661	0.0512496	17617.5	13760.1
	swi5	0.6	440177	2471381	0.0598399	0.089994	0.0137142	0.00474973	107677	23444.8
	swi5	20	1362820	2639083	0.00355147	0.218555	0.00544133	0.00493475	81216.2	39015.2
	sxm1	0	53189.3	1343220	0.462351	0.00325823	0.0452596	0.0103535	36166.8	2424.59
	sxm1	0.6	701816	3672575	0.0192319	0.0287611	0.0234088	0.00404734	97327.3	19695.8
	sxm1	20	1302934	3203493	0.00478994	0.135727	0.00372466	0.0035068	90175.3	37321.3
	sxm1	0	51922.6	1264738	0.262618	0.00262108	0.0828774	0.0322933	26608.4	2047.58
	sxm1	0.6	685658	3573032	0.0196303	0.0319151	0.0370906	0.00948794	96066.3	20185.3
	sxm1	20	1271476	3185248	0.00530083	0.148267	0.0120134	0.00933897	92572.1	38785.1
	tpk1	0	61692.9	1502029	0.120963	0.00112601	0.0590267	0.0442659	21456.6	1593.86
	tpk1	0.6	753443	4969985	0.0393299	0.029805	0.0305772	0.00814841	149421	27133.1
	tpk1	20	1481624	3940243	0.00250193	0.0616942	0.00378453	0.00609463	74109.8	30948.9
	tpk1	0	69764.9	1795054	0.222667	0.000963391	0.0367525	0.0214067	32920.4	1761.89
	tpk1	0.6	933267	5591792	0.0267925	0.0272054	0.0267126	0.0049642	152761	29166.1
	tpk1	20	1801388	4537131	0.00329797	0.0783248	0.00227806	0.00544874	103450	40154.2
	ume6	0	57386.4	1561220	10.8539	0.0301552	0.0279326	0.0161076	189061	8573.25
	ume6	0.6	198132	3938836	1.15834	0.00768912	0.0412543	0.0106951	213242	10922.1
	ume6	20	402441	3441392	0.325687	0.137596	0.046992	0.0165338	229669	40368
	ume6	0	72481.6	1160610	0.76422	0.0120342	0.680141	0.128145	63363.2	4026.2
	ume6	0.6	139419	2063280	1.2421	0.00974325	0.407723	0.0443098	155382	6440.36
	ume6	20	324833	2440707	0.298049	0.0481886	0.131213	0.0341875	177339	16942.9
	vps64	0	54767.5	1785192	0.863899	0.00112839	0.0587333	0.0314664	50904.3	1896.33
	vps64	0.6	391148	3412940	0.119868	0.030546	0.0618398	0.0130584	135423	18862.8
	vps64	20	955197	3473487	0.0104757	0.0823546	0.0177986	0.0156307	97765.3	31521.7
	vps64	0	51004.1	1610008	0.815706	0.00150869	0.128973	0.0588442	46065.1	1977.55
	vps64	0.6	355461	3286770	0.151042	0.0271826	0.171997	0.0630725	138147	17136.2
	vps64	20	916325	3269902	0.0138568	0.0997035	0.0894312	0.0423637	107865	32650.5
	wt	0	47083.9	1369584	0.801132	0.00163848	0.0559866	0.0265278	42142.9	1753.11
	wt	0	46589.2	1237732	0.58767	0.00228387	0.0544972	0.0182315	35715.1	1870.52
	wt	0	52173.2	1413123	0.312697	0.00162279	0.0537641	0.0218207	29174.9	1800.16
	wt	0	55395.2	1370930	0.259335	0.00186747	0.0360724	0.0166486	28210	1873.45
	wt	0	52363.7	1351950	0.336709	0.00240506	0.0277459	0.0159951	30384.9	2096.64
	wt	0.6	637931	3933303	0.0385504	0.0667772	0.0276461	0.00506944	125253	32141.9
	wt	0.6	625864	4046052	0.0368254	0.0326381	0.0366466	0.006451	120103	23115
	wt	0.6	575670	3716628	0.103122	0.0952855	0.0253936	0.00542018	184863	36279.6
	wt	0.6	581160	4105540	0.047681	0.0434782	0.0253947	0.00339487	126902	27071.1
	wt	0.6	634746	4033155	0.03501	0.0429904	0.0384122	0.00609066	118767	26444.2
	wt	20	1400990	3420568	0.00884297	0.190139	0.00179893	0.00351558	131745	47166.5
	wt	20	1345573	3488050	0.00634792	0.132653	0.00321951	0.00290605	107207	40173.6
	wt	20	1385751	3346546	0.00535455	0.181775	0.00475986	0.0028705	101402	45119.5
	wt	20	1158564	3585764	0.00726059	0.0693517	0.00488828	0.00370811	98720.2	29861.4
	wt	20	1312236	3253549	0.00571648	0.184435	0.00323938	0.00385237	99214.8	44185.4
	wt	0	47507.6	1285742	0.371924	0.00152961	0.154529	0.0823381	28972.8	1590.17
	wt	0	48763.4	1219552	0.210045	0.00176473	0.127247	0.0408448	22348.6	1620.09
	wt	0	52392.8	1288902	0.228844	0.00145564	0.193394	0.19683	25063.5	1555.06
	wt	0	53542.2	1300555	0.200612	0.0017781	3.16322	3.29071	23981.4	1734.23
	wt	0	51751.2	1233264	0.207713	0.00139416	0.111134	0.0487785	23585.9	1456.17
	wt	0.6	566445	3538533	0.0598469	0.0832222	0.0466785	0.0108556	138573	32280.7
	wt	0.6	599954	3880488	0.045706	0.0336109	0.0405599	0.0176751	128264	22497.1
	wt	0.6	538733	3609571	0.114981	0.0845944	0.0536292	0.0269581	182678	33199.1
	wt	0.6	479775	3765235	0.104652	0.0540484	0.0459417	0.013048	155207	27681.1
	wt	0.6	569996	3735463	0.0504301	0.0590476	0.0504876	0.0114583	128002	28704.2
	wt	20	1397229	3422315	0.00834157	0.183159	0.010586	0.00837959	127612	46316.3
	wt	20	1341463	3481137	0.00634976	0.144485	0.0202859	0.0142621	106895	41844
	wt	20	1342716	3221345	0.0059897	0.211531	0.0100237	0.00609896	103917	46851.6
	wt	20	1137832	3460332	0.00884902	0.0855322	0.0119019	0.0077858	107035	32002.4
	wt	20	1316490	3281943	0.00586522	0.181881	0.009132	0.00893964	100823	44261.4
	yhr111w/uba4	0	51507.1	1458884	0.7936	0.00355442	0.0298273	0.0169875	45884.7	2750.46
	yhr111w/uba4	0.6	322968	3039095	0.108791	0.0414386	0.0519141	0.0047678	106526	19563.5
	yhr111w/uba4	20	807219	2974031	0.0162779	0.0888525	0.00361513	0.00415325	102989	28033.7
	yhr111w/uba4	0	48864.3	1362394	0.348843	0.00189585	0.106195	0.0505014	28860.7	1875.88
	yhr111w/uba4	0.6	236796	2510054	0.145481	0.0341786	0.117831	0.0239127	90318.7	14674.4
	yhr111w/uba4	20	805872	2974031	0.0164773	0.100097	0.0192636	0.0153457	103445	29754.8
	yhr189w	0	338110	204149	0.00115525	9.14054	0.173063	0.0186141	11492	19517.9
	yhr189w	0.6	462840	2834186	0.0381202	0.0389943	0.0395134	0.00683351	90366.7	17698.2
	yhr189w	20	1149577	2081966	0.00404134	0.288433	0.00873208	0.00426659	73080.4	35358.7
	ykl137w	0	286599	142566	0.00480253	69.1699	0.0501529	0.0258397	19861.4	37495.1
	ykl137w	0.6	504137	2546384	0.0408965	0.0715995	0.0216231	0.00663437	101951	21546.6
	ykl137w	20	1105666	2304399	0.00716949	0.45462	0.00589318	0.00559196	93619.9	49134
	YVH1	0	32055.8	1488754	0.487459	0.000287594	0.0650475	0.0352271	22380.8	798.386
	YVH1	0.6	273040	2617744	0.0320101	0.00590464	0.0526855	0.0148845	48850.6	6360.98
	YVH1	20	931005	2652500	0.0018737	0.0211458	0.0065069	0.0072688	40299.7	12197.4
