# Supplementary material for: Single‐cell profiling screen identifies microtubule‐dependent reduction of variability in signaling
Source: Mol Syst Biol. 2018 Apr 4;14(4):e7390. doi: 10.15252/msb.20167390 (PMC5884679; doi:10.15252/msb.20167390)
Supplement: Supplementary file 8 — Source Data for Expanded View [file MSB-14-e7390-s014.zip]

Archive with 1 entries (1 files):
- SourceDataFigEV2.xlsx
