# Supplementary material for: Single‐cell profiling screen identifies microtubule‐dependent reduction of variability in signaling
Source: Mol Syst Biol. 2018 Apr 4;14(4):e7390. doi: 10.15252/msb.20167390 (PMC5884679; doi:10.15252/msb.20167390)
Supplement: Supplementary file 8 — Source Data for Expanded View [file MSB-14-e7390-s014.zip › SourceDataFigEV2.xlsx]

## Sheet: Sheet1
		nocodazole								reference
	dose(nM)	P				η2(P)				P				η2(P)
	0.03	0.598581	0.535452	0.561675	0.537456	0.0639128	0.0733533	0.0705227	0.0681791	0.66087	0.663411	0.688413	0.686901	0.0640183	0.0638577	0.0639382	0.0672289
	0.057	0.713467	0.630628	0.596948	0.615264	0.065493	0.0654279	0.063081	0.0646439	0.730668	0.75534	0.776997	0.803917	0.0594387	0.0608963	0.0557954	0.0510954
	0.1083	0.915461	0.741866	0.762374	0.69369	0.0569849	0.0646712	0.0623236	0.0602711	0.888848	0.917395	0.972881	1.02071	0.0581841	0.0570304	0.055991	0.0546793
	0.20577	1.19912	1.02349	1.01138	0.912964	0.0495788	0.0512013	0.0584044	0.0533527	1.16142	1.23082	1.33657	1.3645	0.0482554	0.0530106	0.042984	0.0402491
	0.390963	1.62497	1.37984	1.3801	1.27455	0.0367094	0.0422175	0.0452948	0.052859	1.66854	1.75197	1.92621	1.85449	0.0354264	0.0348586	0.028444	0.0306618
	0.74283	2.13035	1.89332	1.7535	1.85973	0.0246924	0.0305206	0.0463583	0.0347282	2.31477	2.39937	2.55182	2.52312	0.0266503	0.0226262	0.0205108	0.0189478
	1.41138	2.66133	2.30434	2.35587	2.14724	0.0190539	0.0286708	0.025164	0.028268	2.87475	2.98454	3.08714	3.01911	0.0176724	0.0146186	0.0151314	0.0157494
	2.68162	2.71167	2.62854	2.62041	2.59555	0.0211573	0.0220712	0.019751	0.0217593	3.26228	3.34301	3.36894	3.34395	0.0151263	0.014483	0.0124198	0.0142791
	5.09507	2.73747	2.80204	2.81445	2.72997	0.0228225	0.0213837	0.0186313	0.0191725	3.45764	3.45229	3.4483	3.4001	0.0137041	0.0149268	0.0139176	0.0159849
	9.68063	1.9519	2.75894	2.77749	2.75924	0.0396459	0.0210326	0.0194337	0.0193325	3.49365	3.49292	3.46706	3.42632	0.0136397	0.0158315	0.014824	0.0156284
	18.3932	2.73536	2.78375	2.76839	2.71949	0.0210066	0.0208805	0.0192111	0.0213544	3.53071	3.52245	3.49282	3.43591	0.0145563	0.017119	0.0159618	0.0155488
