# Supplementary material for: Single‐cell profiling screen identifies microtubule‐dependent reduction of variability in signaling
Source: Mol Syst Biol. 2018 Apr 4;14(4):e7390. doi: 10.15252/msb.20167390 (PMC5884679; doi:10.15252/msb.20167390)
Supplement: Supplementary file 10 — Source Data for Figure 2 [file MSB-14-e7390-s008.xlsx]

## Sheet: unbiased and k-p 
					20 nM			0.6 nM
	gene	orf	plate	RFP	YFP	variation	RFP	YFP	variation	P at 20 nM	P at 0.6 nM
	AAP1	YHR047C	10	1452.22	7584.13	0.0149356	604.35	6733.7	0.0333326	0.191481	0.0897501
	AAT1	YKL106W	14	1306.45	7094.95	0.00986174	585.65	7124.27	0.0371467	0.184138	0.0822049
	AAT2	YLR027C	14	1093.95	7428.15	0.049844	533.375	7729.48	0.0317496	0.147271	0.0690053
	ACA1	YER045C	5	1261.49	7038.69	0.0108403	513.08	6723.57	0.0363712	0.179222	0.0763107
	ACB1	YGR037C	10	1363.4	7702.7	0.0128669	680.85	6699.27	0.0248846	0.177003	0.10163
	ACH1	YBL015W	1	1144.92	6760.74	0.0119178	632.94	8598.24	0.0266562	0.169348	0.0736127
	ADE1	YAR015W	2	1160.46	6517.56	0.0113503	401.1	7236.6	0.0434771	0.178051	0.0554266
	ADE16	YLR028C	14	1212.95	6822.1	0.0104403	535.5	7159.55	0.0352041	0.177797	0.0747952
	ADE8	YDR408C	6	1287.75	7155.85	0.01086	565.6	7223.52	0.0361177	0.179958	0.0782998
	ADP1	YCR011C	1	1121.82	6694.38	0.0115616	677.04	7315.56	0.0324998	0.167576	0.0925479
	ADR1	YDR216W	8	1164.5	6472.75	0.011951	620.5	6910.5	0.0352431	0.179908	0.0897909
	ADY2	YCR010C	1	1176	6957.3	0.0109728	674.52	7879.62	0.0308949	0.169031	0.0856031
	AFR1	YDR085C	4	1446.7	7881.63	0.0115607	517.65	7396.7	0.0428662	0.183553	0.0699839
	AGA2	YGL032C	6	1268.56	7150.8	0.010445	608.02	6813.96	0.0365559	0.177401	0.0892315
	AGE2	YIL044C	9	1094.8	6045.2	0.0122711	717.4	6842.5	0.0296561	0.181102	0.104845
	AGP1	YCL025C	3	1422.05	7736.7	0.0134277	408	5508.85	0.0420591	0.183806	0.0740626
	AHA1	YDR214W	8	1139.85	6544.15	0.0120064	555.9	6839.95	0.0356107	0.174178	0.0812725
	AHT1	YHR093W	9	1178.1	6112.35	0.0143763	605.2	6785.55	0.037609	0.192741	0.0891895
	AIR1	YIL079C	8	1159.4	6396.25	0.0116195	578.85	6317.2	0.038015	0.181262	0.0916308
	AKL1	Kinases	1	1176.7	7273.4	0.0103798	488.72	6654.3	0.0338641	0.161781	0.0734442
	AKR1	YDR264C	6	1184.73	7957.29	0.0415022	468.64	7350.78	0.0332748	0.148886	0.0637538
	ALK1	Kinases	1	978.26	6553.44	0.013942	437.06	6473.9	0.0338907	0.149274	0.0675111
	AOR1	YBR231C	4	1013.2	6876.5	0.0166423	491.3	6855.67	0.0450512	0.147342	0.0716633
	APA1	YCL050C	2	1173.48	6625.92	0.00974584	500.64	6656.16	0.0404388	0.177104	0.0752145
	APE2	YKL157W	13	1155.57	6604.08	0.0126669	607.75	7149.77	0.0338922	0.174978	0.0850027
	APG1	Kinases	2	1186.95	8071.67	0.0112442	493.64	5917.12	0.0393516	0.147051	0.0834257
	APG12	YBR217W	1	1163.82	6717.9	0.0114935	645.96	8577.24	0.0276342	0.173242	0.0753109
	APL3	YBL037W	1	1035.3	6042.54	0.0137918	513.24	6274.8	0.0513967	0.171335	0.0817938
	APN1	YKL114C	14	1307.72	7220.75	0.0105816	586.075	7448.13	0.0365058	0.181106	0.0786875
	APN2	YBL019W	1	1182.72	6747.72	0.0111475	671.16	8603.28	0.0263003	0.175277	0.0780121
	ARG4	YHR018C	10	1420.78	7063.5	0.0205834	629	6921.55	0.0261161	0.201144	0.0908756
	ARG5,6	YER069W	8	885.275	11024.5	0.0376295	638.35	10530.7	0.053899	0.0803007	0.060618
	ARG82	YDR173C	1	1552.32	9583.56	0.0316012	971.04	10105.6	0.0435216	0.161977	0.0960893
	ARK1	Kinases	2	1289.86	8496.02	0.0111684	606.8	6622.32	0.0311941	0.151819	0.0916295
	ARN2	YHL047C	9	1051.03	5936.83	0.0125683	559.3	5998.02	0.0343961	0.177036	0.0932474
	ARO1	YDR127W	2	1208.76	7098	0.00834662	596.4	6525.12	0.044527	0.170296	0.0914006
	ARO10	YDR380W	6	1324.11	7403.3	0.00978852	575.7	7134.64	0.0341963	0.178854	0.0806908
	ARO4	YBR249C	3	1439.9	7791.1	0.0111175	486.2	6243.25	0.0376121	0.184813	0.0778761
	ARO8	YGL202W	5	1424.1	7663.38	0.0107553	515.1	7317.45	0.0374339	0.185832	0.0703934
	ARO80	YDR421W	5	1356.94	7581.56	0.013292	354.51	5142.92	0.046956	0.178979	0.0689317
	ARP6	YLR085C	13	1238.88	6284.48	0.0140402	604.775	6740.5	0.0350805	0.197133	0.0897226
	ARX1	YDR101C	3	1117.32	6067.73	0.0136415	443.7	5354.15	0.0394348	0.184141	0.0828703
	ASP1	YDR321W	8	1164.07	6395.83	0.0115917	547.4	6349.5	0.0387051	0.182005	0.0862115
	AST1	YBL069W	3	1214.65	6767.7	0.011058	498.1	5924.08	0.0359992	0.179478	0.0840806
	ATC1	YDR184C	8	1033.18	5827.17	0.0123097	499.8	5753.65	0.0346251	0.177304	0.0868666
	ATE1	YGL017W	6	1452.38	7966.88	0.00941084	621.15	7659.84	0.0331337	0.182302	0.0810918
	ATF2	YGR177C	10	1558.05	8189.75	0.0131566	599.25	6714.15	0.0393956	0.190244	0.0892518
	ATS1	YAL020C	3	1127.1	6381.8	0.0123847	417.35	5498.65	0.0350392	0.176612	0.0759004
	AUT7	YBL078C	3	1351.93	7194.4	0.0112645	541.45	6667.4	0.0385529	0.187914	0.0812086
	BAR1	YIL015W	10	1412.28	7629.17	0.0165611	647.7	6631.7	0.0345317	0.185116	0.0976673
	BCK1	Kinases	2	1294.78	9268.87	0.0194475	338.66	5584.2	0.0468905	0.139691	0.0606461
	BDH1	YAL060W	4	1319.2	7388.2	0.0111642	561	7212.25	0.0505834	0.178555	0.0777843
	BEM1	YBR200W	2	970.2	9181.62	0.0492395	599.34	5708.22	0.0335346	0.105668	0.104996
	BIK1	YCL029C	3	1122	6726.9	0.0366545	454.75	5901.98	0.047836	0.166793	0.0770504
	BIM1	YER016W	5	1456.42	8841.54	0.0438366	439.35	6494.3	0.0641491	0.164725	0.0676516
	BMH2	YDR099W	3	1142.4	6500.38	0.013992	488.75	6346.1	0.0304143	0.175744	0.0770158
	BOI1	YBL085W	3	1177.25	6780.45	0.0127525	477.275	5743.45	0.0380656	0.173624	0.083099
	BRE2	YLR015W	14	1341.72	8950.93	0.0145065	799	9789.45	0.0398264	0.149897	0.0816185
	BTT1	YDR252W	6	1258.46	7161.91	0.0111451	598.93	6972.03	0.0376069	0.175716	0.0859047
	BUB1	Kinases	2	943	6727.28	0.0459673	463.3	5280.8	0.0597814	0.140176	0.0877329
	BUD14	YAR014C	2	1226.4	7332.36	0.017461	498.96	6554.94	0.0380504	0.167259	0.0761197
	BUD20	YLR074C	13	1267.35	6906.25	0.0103456	348.075	4958.9	0.029598	0.183508	0.070192
	BUD28	YLR062C	13	1640.5	7834.45	0.0159701	987.7	9576.53	0.0382846	0.209396	0.103138
	BUD3	YCL014W	3	1067.6	6023.1	0.0140415	498.1	6122.55	0.0392934	0.177251	0.081355
	BUD9	YGR041W	10	1414.4	7322.75	0.0161599	569.5	6448.52	0.0333005	0.193151	0.0883148
	BZZ1	YHR114W	8	1025.1	5825.05	0.0131687	581.4	5901.13	0.0336784	0.175981	0.0985235
	CAD1	YDR423C	5	1443.29	8015.36	0.0123322	502.98	6612.47	0.0363788	0.180066	0.0760654
	CAJ1	YER048C	5	1320.07	7420.47	0.0182512	398.95	5591.36	0.0417433	0.177896	0.0713512
	CAP1	YKL007W	13	1390.6	7780.9	0.0106978	639.2	7893.95	0.031013	0.17872	0.0809734
	CAP2	YIL034C	10	1285.2	7891.83	0.0282337	436.9	6419.2	0.0392387	0.162852	0.0680614
	CAX4	YGR036C	10	1480.7	8140.45	0.0112278	671.925	6768.55	0.0325918	0.181894	0.0992716
	CBP4	YGR174C	10	1425.03	7744.35	0.0150955	622.2	6512.27	0.0321945	0.184009	0.0955427
	CBR1	YIL043C	9	1056.55	5124.65	0.022458	521.9	5837.8	0.034159	0.20617	0.0894001
	CCC2	YDR270W	6	1000.91	5735.29	0.0144319	330.27	5275.23	0.0442634	0.174518	0.0626077
	CCE1	YKL011C	13	1300.5	6154.85	0.0135672	599.25	7515.7	0.0361172	0.211297	0.0797331
	CCH1	YGR217W	9	1209.97	6371.6	0.0110081	591.6	6335.05	0.0337311	0.1899	0.0933852
	CCR4	YAL021C	3	253.3	6532.25	0.089643	274.55	7315.1	0.0731483	0.0387768	0.037532
	CDC10	YCR002C	2	959.28	6187.44	0.0245138	660.24	7151.76	0.0287648	0.155037	0.0923185
	CEM1	YER061C	8	1068.45	5499.92	0.0120603	546.55	5843.33	0.0370624	0.194266	0.093534
	CHA1	YCL064C	2	1056.72	6436.92	0.0114901	710.64	7780.08	0.0436151	0.164165	0.091341
	CHK1	Kinases	2	1088.96	7939.24	0.0133808	504.3	5868.74	0.0328567	0.137162	0.0859299
	CHL4	YDR254W	6	1326.13	7316.44	0.0117393	564.59	7077.07	0.0370706	0.181253	0.0797774
	CIS3	YJL158C	14	1299.22	7053.73	0.00970763	569.5	7070.3	0.0386666	0.184189	0.0805482
	CIT2	YCR005C	1	1175.16	6960.24	0.0115531	696.36	7750.68	0.0318455	0.168839	0.089845
	CKA1	YIL035C	10	217.6	4609.55	0.0593766	188.7	4583.2	0.0708821	0.0472063	0.0411721
	CKA1	Kinases	1	1203.76	7725.22	0.0105037	620.74	7894.55	0.0357155	0.155822	0.0786289
	CKA2	Kinases	1	926.6	6879.39	0.0136539	438.7	5702.28	0.0348974	0.134692	0.0769341
	CKB1	YGL019W	6	864.56	4978.29	0.0196926	354.51	4830.83	0.0526331	0.173666	0.0733849
	CKB1	Kinases	1	758.5	4871.62	0.0171385	386.63	4918.77	0.0411106	0.155698	0.078603
	CKB2	Kinases	1	903.64	6528.84	0.0142751	387.86	4778.14	0.04722	0.138407	0.0811738
	CLA4	Kinases	1	1172.19	8260.68	0.0171313	822.46	11193	0.0317797	0.1419	0.0734799
	CLN3	YAL040C	4	1337.9	7207.15	0.0113664	549.1	7383.95	0.0380934	0.185635	0.074364
	CMK1	Kinases	1	803.19	6952.37	0.0181095	645.34	8385.32	0.0305464	0.115528	0.0769607
	CMK2	Kinases	2	1110.28	7866.26	0.0125655	476.42	5866.28	0.0369735	0.141145	0.0812133
	CMP2	Phosphatases	1	1090.6	7430.02	0.0124932	514.55	6921.21	0.0377398	0.146783	0.0743439
	CNA1	Phosphatases	2	1170.96	7764.58	0.0118911	494.46	5667.84	0.0345159	0.150808	0.0872396
	CNB1	Phosphatases	1	1300.93	7810.09	0.016214	514.14	6135.24	0.041616	0.16657	0.0838011
	CNE1	YAL058W	4	1374.45	7511.45	0.0102314	572.05	7162.1	0.0362145	0.182981	0.0798718
	COX18	YGR062C	9	935	5027.33	0.0153933	594.15	6924.1	0.0383887	0.185983	0.085809
	CPR1	YDR155C	1	1105.44	6468.84	0.0115476	645.96	7550.34	0.0276692	0.170887	0.0855538
	CPR2	YHR057C	10	1411	7341.45	0.0164674	610.3	6377.55	0.0334057	0.192196	0.0956951
	CPR5	YDR304C	5	1345.32	7554.8	0.0138321	436.825	5982.23	0.0422711	0.178075	0.0730204
	CRH1	YGR189C	10	1421.63	7565.42	0.0144199	663	6536.5	0.0307897	0.187912	0.10143
	CST6	YIL036W	10	1417.8	7893.1	0.0116936	561	6754.1	0.0304001	0.179625	0.0830607
	CTA1	YDR256C	6	1317.04	7561.87	0.0102089	595.9	7310.88	0.0338339	0.174169	0.0815087
	CTH1	YDR151C	1	1021.44	5790.96	0.0140855	532.56	6142.08	0.0453168	0.176385	0.0867068
	CTK1	Kinases	2				717.5	8267.24	0.0453665		0.0867883
	CTM1	YHR109W	8	1134.75	6422.6	0.0125667	590.325	6727.75	0.0350082	0.176681	0.0877448
	CWC15	YDR163W	1	841.68	5296.2	0.0148298	424.2	5276.46	0.035476	0.158921	0.0803948
	CWH43	YCR017C	1	1338.54	7880.46	0.00948511	683.76	8268.12	0.0293749	0.169856	0.0826984
	CYC7	YEL039C	8	1201.05	6714.15	0.0113033	598.4	6957.25	0.036114	0.178883	0.086011
	CYM1	YDR430C	5	1395.31	7981.52	0.0163691	345.42	5370.17	0.0427148	0.174818	0.064322
	DAP2	YHR028C	10	1442.03	7703.13	0.0152774	627.3	6487.2	0.0352719	0.187201	0.0966981
	DBF20	Kinases	1	642.06	6931.46	0.0306357	563.34	8604.67	0.0373283	0.0926298	0.0654691
	DBP3	YGL078C	5	1015.05	5953.95	0.0112863	468.64	5988.29	0.0346787	0.170483	0.0782594
	DBR1	YKL149C	13	1067.6	7140	0.0127692	533.8	7808.1	0.035373	0.149524	0.0683649
	DCC1	YCL016C	3	1266.5	8418.83	0.0545595	528.7	7963.65	0.0701128	0.150437	0.0663892
	DEP1	YAL013W	3	972.4	7509.75	0.039101	400.775	6856.95	0.0409758	0.129485	0.058448
	DER1	YBR201W	2	892.92	5431.44	0.0243076	337.26	4968.6	0.0620684	0.164398	0.0678783
	DFG10	YIL049W	9	1126.25	6216.9	0.0119539	581.4	6652.95	0.0338097	0.181159	0.0873898
	DIN7	YDR263C	6	1320.07	7325.53	0.0106544	583.78	7204.83	0.0373835	0.180201	0.0810262
	DIT1	YDR403W	6	1360.47	7581.06	0.0103808	531.26	7015.46	0.0375886	0.179456	0.075727
	DIT2	YDR402C	6	1369.56	7723.47	0.0109812	528.23	6987.69	0.0408452	0.177324	0.0755944
	DLD3	YEL071W	6	1234.22	6997.28	0.0111097	593.88	6533.69	0.0391144	0.176386	0.090895
	DNF2	YDR093W	4	1410.15	7747.33	0.0157955	581.4	7694.2	0.0502558	0.182018	0.0755634
	DNM1	YLL001W	13	1314.95	7107.7	0.011148	624.75	7369.5	0.0374821	0.185004	0.0847751
	DOG1	YHR044C	10	1422.05	7520.8	0.0165171	588.2	6420.9	0.0362579	0.189082	0.0916071
	DOG2	YHR043C	10	1231.65	7171.45	0.0218016	599.25	6365.65	0.0384391	0.171744	0.0941381
	DON1	YDR273W	6	1135.24	6554.9	0.0145479	560.55	6451.88	0.0472216	0.17319	0.0868817
	DOS2	YDR068W	4	1301.35	6975.1	0.0114023	535.075	6774.5	0.042121	0.186571	0.0789837
	DPB4	YDR121W	2	1078.56	6098.4	0.0200606	501.48	6084.12	0.0409982	0.17686	0.0824244
	DPL1	YDR294C	5	1169.58	6707.41	0.0168334	456.52	6122.12	0.0412583	0.174371	0.0745689
	DPP1	YDR284C	5	1361.48	7693.17	0.014046	445.41	6108.98	0.0381144	0.176973	0.0729107
	DRS2	YAL026C	3	1177.25	7372.9	0.0154827	458.575	5986.13	0.0304404	0.159673	0.0766063
	DST1	YGL043W	6	1120.09	5305.02	0.0129199	446.42	5104.54	0.0449727	0.211138	0.0874555
	DTR1	YBR180W	2	1152.06	6551.58	0.0101913	462	7439.04	0.055021	0.175845	0.0621048
	DUR1,2	YBR208C	1	1149.12	6756.96	0.012557	626.64	7470.96	0.036622	0.170065	0.0838768
	DYN1	YKR054C	13	1382.95	7356.75	0.0102291	628.15	7559.48	0.038823	0.187984	0.0830943
	EBS1	YDR206W	8	1229.1	7321.05	0.0113156	535.075	7746.48	0.0353278	0.167886	0.0690733
	ECM1	YAL059W	4	1283.5	6964.05	0.0118867	395.25	6413.25	0.0694271	0.184304	0.0616302
	ECM13	YBL043W	4	1341.3	7273.88	0.0111584	479.4	6563.27	0.0475125	0.1844	0.0730429
	ECM15	YBL001C	2	839.16	5458.32	0.0268374	232.68	4076.52	0.0715717	0.15374	0.0570781
	ECM18	YDR125C	2	738.36	5609.52	0.030438	624.12	7028.28	0.0365666	0.131626	0.0888012
	ECM31	YBR176W	2	1204.56	6772.92	0.0106935	578.76	6063.96	0.0306835	0.177849	0.0954426
	ECM34	YHL043W	9	1249.5	6430.25	0.0107106	624.75	7292.15	0.0328285	0.194316	0.0856743
	EDC2	YER035W	6	1298.86	7451.78	0.0104519	529.24	7158.38	0.0388249	0.174302	0.0739329
	EDE1	YBL047C	4	1253.32	6836.13	0.0119546	657.05	7412	0.0411948	0.183338	0.0886468
	EFT2	YDR385W	6	1077.67	6264.52	0.0118089	466.62	6674.58	0.0350689	0.172028	0.06991
	EHT1	YBR177C	2	1165.08	6714.12	0.0102789	362.04	4962.72	0.0563425	0.173527	0.0729519
	EKI1	YDR147W	2	1232.28	7234.5	0.00995171	596.4	7275.66	0.0330204	0.170334	0.0819719
	ELM1	Kinases	1	1278.38	8260.68	0.0111568	927.42	11490.7	0.0348946	0.154755	0.0807105
	ELP2	YGR200C	9	727.6	5260.65	0.0147236	331.5	4934.67	0.0376552	0.13831	0.0671777
	EMP46	YLR080W	13	1243.55	7051.17	0.0112275	657.9	7490.2	0.0348621	0.176361	0.0878348
	EMP70	YLR083C	13	1399.53	7400.1	0.0103633	717.4	8008.7	0.0353038	0.189123	0.0895776
	EPS1	YIL005W	10	1298.38	7476.17	0.017889	587.35	6195.65	0.0347905	0.173669	0.0948004
	ERD1	YDR414C	5	1813.96	10536.3	0.0101527	797.9	9334.42	0.030861	0.172163	0.0854793
	ERG28	YER044C	5	401.98	6226.65	0.0744876	284.82	5556.52	0.0445022	0.064558	0.0512587
	ERG3	YLR056W	13	556.75	4296.75	0.0473064	257.125	4024.75	0.0494453	0.129575	0.063886
	ERP2	YAL007C	3	1081.2	6325.7	0.0117637	396.1	5054.95	0.0407378	0.170922	0.0783588
	ERP5	YHR110W	8	1226.55	6798.73	0.0112005	560.15	6659.33	0.0410628	0.180409	0.0841151
	ERV14	YGL054C	5	1371.58	7777	0.0135705	475.71	6263.52	0.0356852	0.176364	0.0759493
	ERV46	YAL042W	4	195.5	5120.83	0.138099	201.45	5315.9	0.178647	0.0381774	0.0378957
	EXG2	YDR261C	6	1243.31	6744.78	0.0163073	514.595	7433.6	0.0394377	0.184337	0.0692255
	FAR1	YJL157C	14	1051.45	6332.5	0.0168391	320.45	5874.35	0.0556786	0.16604	0.0545507
	FAT2	YBR222C	1	1168.86	6908.58	0.012253	614.04	6664.98	0.0373046	0.16919	0.0921293
	FBP26	YJL155C	14	1213.38	6704.8	0.0113057	510.85	6991.25	0.0359444	0.180972	0.0730699
	FCY2	YER056C	5	1388.75	7607.32	0.0108648	482.78	6647.82	0.0396562	0.182554	0.0726223
	FCY21	YER060W	5	1310.98	7605.3	0.0131971	456.52	6213.02	0.0381051	0.172377	0.073478
	FCY22	YER060W-A	8	1193.4	6715.85	0.0108412	569.5	6881.6	0.0362154	0.177699	0.0827569
	FIN1	YDR130C	2	1107.54	6580.14	0.0100222	605.64	6635.16	0.0328084	0.168316	0.0912774
	FIR1	YER032W	6	1560.45	8791.54	0.00887212	588.83	7910.32	0.0332674	0.177495	0.0744382
	FIS1	YIL065C	8	1118.6	6345.25	0.0119383	632.4	6787.25	0.0407893	0.176289	0.0931747
	FMT1	YBL013W	1	1057.56	6284.04	0.0137376	634.2	7876.68	0.0269333	0.168293	0.0805162
	FOB1	YDR110W	3	1403.35	7574.35	0.0120765	514.25	6271.3	0.0400811	0.185277	0.0820005
	FOX2	YKR009C	14	1205.72	6289.15	0.0160567	589.05	7216.08	0.035713	0.191714	0.0816302
	FSH1	YHR049W	10	1413.97	7635.98	0.0134722	614.55	6308.7	0.0315235	0.185172	0.0974131
	FTH1	YBR207W	1	1147.44	6666.24	0.0108483	686.28	7779.24	0.0307664	0.172127	0.0882194
	FUI1	YBL042C	4	1201.9	6946.2	0.0102915	435.2	6609.6	0.0441365	0.17303	0.0658436
	FUN11	YAL036C	4	1354.9	7545.45	0.0113964	555.05	7461.3	0.0417668	0.179565	0.0743905
	FUN14	YAL008W	3	879.325	5010.75	0.0152119	397.8	4628.25	0.0444534	0.175488	0.0859504
	FUN19	YAL034C	4	1249.5	7098.35	0.0119628	475.15	6762.17	0.0532718	0.176027	0.0702659
	FUN21	YAL031C	3	1289.45	7364.4	0.0134837	455.6	5916.85	0.0421746	0.175092	0.0770004
	FUN26	YAL022C	3	1343	7462.15	0.0118247	467.5	6201.6	0.0378289	0.179975	0.0753838
	FUN30	YAL019W	3	1380.82	7225.85	0.0109664	521.9	6344.4	0.0359225	0.191094	0.0822615
	FUN31	YAL017W	3	1169.18	6705.65	0.0122001	438.6	5349.05	0.0392081	0.174357	0.0819959
	FUN31	Kinases	1	1120.12	7391.48	0.0122262	546.94	7539.49	0.0346538	0.151542	0.0725434
	FUS1	YCL027W	3	980.9	6545	0.0198301	353.6	5100	0.0326842	0.14987	0.0693333
	FUS3	YBL016W	1	978.18	7528.08	0.0141197	725.76	7983.36	0.0207322	0.129938	0.0909091
	FUS3	Kinases	1	755.63	6833.88	0.0285916	469.86	6637.08	0.0256269	0.110571	0.0707932
	FYV7	YLR068W	13	812.6	5248.75	0.0155929	378.25	5039.65	0.0377949	0.154818	0.0750548
	FYV8	YGR196C	9	1076.1	5922.8	0.013688	651.1	7021.85	0.0326853	0.181688	0.0927249
	FYV9	YDR140W	2	1032.36	6765.36	0.0246161	677.04	7509.6	0.0282605	0.152595	0.0901566
	FZO1	YBR179C	2	1170.12	6597.36	0.0112114	314.16	9354.24	0.0689396	0.177362	0.0335848
	GAC1	Phosphatases	1	943	7069.22	0.0143594	477.24	6447.25	0.0346676	0.133395	0.0740223
	GAL2	YLR081W	13	1263.95	7123.85	0.0104581	663	7635.55	0.0360424	0.177425	0.0868307
	GAL83	Kinases	2	1056.16	7341.46	0.0137919	423.12	5222.58	0.0435385	0.143862	0.0810174
	GAT3	YLR013W	14	946.05	5334.6	0.0152709	351.05	4825.45	0.0519486	0.177342	0.0727497
	GBP2	YCL011C	3	1074.82	6034.15	0.0126869	463.25	5510.55	0.039421	0.178123	0.084066
	GCN1	YGL195W	5	1340.27	7022.53	0.0171892	496.92	5821.64	0.0472458	0.190853	0.0853574
	GCN3	YKR026C	14	1197.65	6521.2	0.0115565	662.575	6989.98	0.0329912	0.183655	0.0947893
	GCN4	YEL009C	8	1067.18	5876.05	0.0329583	568.65	6187.15	0.0273686	0.181615	0.0919082
	GCV3	YAL044C	4	1323.45	7106.42	0.0116427	587.35	7532.7	0.0454008	0.186233	0.0779734
	GDH3	YAL062W	4	1252.05	6914.75	0.011925	549.1	6862.9	0.0388342	0.181069	0.0800099
	GFD2	YCL036W	2	1095.36	6086.22	0.0189353	588.84	5761.56	0.050292	0.179974	0.102201
	GGA2	YHR108W	8	1085.88	6311.67	0.0124289	567.8	6342.7	0.0372511	0.172043	0.0895202
	GIC1	YHR061C	9	1104.15	6210.95	0.0122385	586.5	6824.65	0.0419475	0.177775	0.0859385
	GIC2	YDR309C	5	1337.24	7488.14	0.00939491	467.63	6783.67	0.0336037	0.178581	0.0689347
	GIM4	YEL003W	5	1265.53	7868.91	0.0269102	363.6	5908	0.0495264	0.160827	0.0615437
	GIP2	YER054C	5	1427.13	7910.32	0.0138501	487.83	6297.85	0.0373315	0.180414	0.0774598
	GIS1	YDR096W	3	933.3	5530.95	0.0147619	428.4	4764.25	0.0453089	0.168741	0.0899197
	GLG1	YKR058W	13	1365.1	7497.85	0.00984514	663	7867.6	0.0384063	0.182066	0.0842697
	GLK1	YCL040W	2	1158.36	6863.64	0.00947917	504.84	6118.56	0.0359029	0.168768	0.0825096
	GLN3	YER040W	5	978.69	5007.58	0.0176974	322.19	4040.5	0.0538411	0.195442	0.0797401
	GLO2	YDR272W	6	1235.23	6998.79	0.0109299	559.54	6811.44	0.0371843	0.176492	0.0821471
	GND1	YHR183W	10	392.7	4871.35	0.0550681	502.35	6426.42	0.0764544	0.0806142	0.0781695
	GPA2	YER020W	6	1151.4	6978.6	0.0158666	364.61	5908.5	0.0499536	0.16499	0.0617094
	GPX1	YKL026C	13	1353.2	7565	0.0100137	640.05	7742.65	0.0372864	0.178876	0.0826655
	GPX2	YBR244W	4	1358.3	7187.6	0.0109578	529.55	6957.25	0.0504384	0.188978	0.0761148
	GRE3	YHR104W	9	1007.25	5705.63	0.0128281	572.9	6147.2	0.0278051	0.176536	0.0931969
	GRX3	YDR098C	3	1061.65	6004.4	0.0128466	362.1	4939.35	0.0425748	0.176812	0.0733092
	GSG1	YDR108W	3	1289.88	7294.7	0.0123772	492.15	6236.45	0.0426036	0.176824	0.0789151
	GTR2	YGR163W	10	1232.5	6836.55	0.0159202	478.55	5955.52	0.0449349	0.180281	0.080354
	GUP1	YGL084C	5	1651.35	9116.26	0.00965872	831.23	8408.25	0.025137	0.181143	0.0988589
	HAL5	Kinases	1	570.72	6610.84	0.0281967	494.46	6529.66	0.0348685	0.0863309	0.0757252
	HAP3	YBL021C	1	1129.38	6385.68	0.0149039	561.12	7673.82	0.0314863	0.176861	0.0731213
	HAP4	YKL109W	14	1201.05	6587.5	0.0112668	579.7	6923.25	0.0347958	0.182323	0.0837324
	HAT2	YEL056W	6	1269.57	7064.95	0.0108412	566.61	7051.82	0.0330232	0.1797	0.0803495
	HCS1	YKL017C	13	1320.9	7302.35	0.00998282	649.4	7742.65	0.0356152	0.180887	0.0838731
	HEK2	YBL032W	1	1222.2	7316.82	0.0116539	788.76	8134.14	0.0337613	0.16704	0.0969691
	HGH1	YGR187C	10	1273.3	7340.6	0.0178885	575.45	6686.95	0.0358817	0.17346	0.0860557
	HIR1	YBL008W	1	955.92	5305.02	0.0168199	677.88	6078.24	0.0327612	0.180192	0.111526
	HIS1	YER055C	5	223.21	5356.03	0.106247	205.03	5416.63	0.100489	0.0416745	0.0378519
	HIS4	YCL030C	3	595	5791.9	0.311164	425.85	5686.5	0.163753	0.10273	0.0748879
	HIS6	YIL020C	9	736.1	10210.2	0.0587673	697.85	9221.22	0.0573203	0.0720946	0.0756787
	HIS7	YBR248C	4	1209.97	6720.1	0.0106398	543.15	6788.1	0.0378772	0.180052	0.080015
	HKR1	YDR420W	5	1415.01	7870.93	0.0143847	379.76	5261.09	0.0434989	0.179777	0.0721828
	HMF1	YER057C	5	1624.08	9056.17	0.00905486	434.3	6244.33	0.0360245	0.179334	0.0695511
	HNM1	YGL077C	5	1139.28	6725.59	0.0153274	570.65	6430.67	0.0371424	0.169395	0.0887388
	HNT2	YDR305C	5	1356.43	7504.3	0.0129982	620.14	6871.54	0.036021	0.180754	0.0902476
	HOG1	Kinases	1	1342.34	8421.81	0.0113254	660.92	7114.32	0.0279978	0.159389	0.0929
	HOM2	YDR158W	1	1029.84	6439.44	0.0192306	619.08	7578.48	0.0335049	0.159927	0.0816892
	HOM3	YER052C	4	1272.88	6937.7	0.00984472	302.6	5728.15	0.0624491	0.183473	0.0528268
	HOP1	YIL072W	8	1162.8	6461.7	0.0120572	598.4	6806.8	0.037714	0.179953	0.0879121
	HOP2	YGL033W	6	663.57	5881.23	0.0975358	349.46	5335.83	0.0493499	0.112828	0.0654931
	HOR2	YER062C	8	1106.7	6236.45	0.0128936	569.5	6349.5	0.0330477	0.177457	0.0896921
	HOS2	YGL194C	4	1343.43	7081.77	0.0138718	509.15	6686.1	0.0406068	0.189703	0.0761505
	HPC2	YBR215W	1	1256.64	6462.12	0.0222615	863.52	7893.48	0.0415706	0.194462	0.109397
	HPT1	YDR399W	6	1222.6	6960.92	0.0105919	496.92	6673.07	0.0399929	0.175638	0.0744665
	HSL1	YKL101W	14	1461.15	8039.3	0.00958896	672.35	8759.25	0.0312937	0.181751	0.0767589
	HSL1	Kinases	1	1087.32	9307	0.0140157	710.53	9898.63	0.0283101	0.116828	0.0717806
	HSP150	YJL159W	14	1267.35	7048.2	0.0104485	550.8	7213.95	0.0370283	0.179812	0.0763521
	HSP30	YCR021C	1	1319.64	7657.86	0.00982124	535.08	4720.38	0.37203	0.172325	0.113355
	HSP42	YDR171W	1	1396.08	8359.68	0.00918417	654.36	8809.92	0.0250023	0.167002	0.0742754
	HSP78	YDR258C	6	1344.31	7385.12	0.0104421	611.05	7142.72	0.0355417	0.18203	0.0855486
	HST4	YDR191W	8	1214.65	6720.52	0.0113632	694.025	6759.2	0.0311106	0.180738	0.102679
	HTA2	YBL003C	2	1172.64	7129.08	0.0108184	424.2	5766.6	0.0755232	0.164487	0.0735615
	HTB2	YBL002W	2	913.08	5710.32	0.0305326	612.36	6786.36	0.0408066	0.1599	0.0902339
	HVG1	YER039C	5	1259.47	7164.44	0.0114123	545.4	6847.29	0.0366359	0.175795	0.0796519
	HXT1	YHR094C	9	1161.1	6397.1	0.011942	600.95	6675.05	0.0319483	0.181504	0.0900293
	HXT3	YDR345C	8	1160.25	6426	0.0108934	560.15	6935.15	0.0365394	0.180556	0.0807697
	HXT4	YHR092C	9	1200.2	6459.15	0.0111335	608.6	6845.9	0.0326726	0.185814	0.0888999
	HXT5	YHR096C	9	1132.2	6290.42	0.0124989	589.9	6673.35	0.0354648	0.179988	0.0883964
	ICL1	YER065C	8	1170.45	6529.7	0.011049	597.975	6786.4	0.0337414	0.17925	0.0881137
	ICT1	YLR099C	13	1186.6	6795.75	0.0132652	541.45	7137.45	0.0453397	0.174609	0.0758604
	IDS2	YJL146W	14	1113.07	6156.55	0.0120803	481.1	6239	0.0416742	0.180794	0.0771117
	ILV1	YER086W	8	974.1	5441.7	0.0231322	523.6	5910.9	0.0366864	0.179007	0.0885821
	ILV6	YCL009C	3	1258.85	6978.5	0.0116443	500.65	5652.5	0.0355977	0.18039	0.0885714
	IME2	Kinases	2	1187.36	8090.94	0.0133388	536.69	6443.56	0.0332871	0.146752	0.0832909
	INM1	YHR046C	10	1394	7653.4	0.0143247	586.075	6565.4	0.0351436	0.182141	0.0892672
	INO1	YJL153C	14	1130.07	6406.02	0.0116141	569.5	6521.2	0.0401466	0.176408	0.0873306
	INO2	YDR123C	2	1044.96	5796	0.0641096	426.72	8018.64	0.0429302	0.18029	0.053216
	INP51	YIL002C	10	1282.22	7482.13	0.0161904	624.75	6395.4	0.0281819	0.171371	0.0976874
	IPK1	YDR315C	8	771.8	4505	0.0177805	368.05	4479.5	0.0430318	0.171321	0.0821632
	IPT1	YDR072C	4	1255.88	6720.52	0.0106111	479.4	6538.2	0.0455428	0.186872	0.0733229
	IRE1	YHR079C	10	1468.8	8043.13	0.0190819	569.5	6803.4	0.0375742	0.182615	0.0837081
	IRE1	Kinases	1	1207.86	7823.62	0.011152	579.74	7352.94	0.0316753	0.154386	0.0788447
	ISC1	YER019W	5	1291.79	7350.78	0.0130657	407.03	5420.67	0.0400491	0.175735	0.0750885
	ISR1	Kinases	1	1168.91	7439.04	0.0108674	565.8	7808.04	0.0307223	0.157132	0.0724638
	ISW1	YBR245C	4	1238.45	7252.63	0.0137363	532.95	6870.98	0.0389125	0.170759	0.0775654
	IXR1	YKL032C	13	1254.18	8123.88	0.0140574	620.5	7746.05	0.0343196	0.154382	0.0801053
	KAP122	YGL016W	6	1118.07	5101.51	0.0121748	371.68	5046.46	0.0445092	0.219165	0.0736516
	KAR4	YCL055W	2	1098.3	9560.88	0.0282151	569.52	7219.8	0.0342933	0.114874	0.0788831
	KCC4	YCL024W	3	961.35	6449.38	0.0290464	326.4	5044.33	0.0666962	0.149061	0.0647063
	KCC4	Kinases	1	1044.68	6925.72	0.0131416	505.12	6120.48	0.034115	0.150841	0.0825295
	KEX1	YGL203C	5	1398.85	7710.85	0.0141386	382.79	5823.66	0.0568967	0.181413	0.0657301
	KGD2	YDR148C	1	1126.02	6834.24	0.0104165	623.28	7864.08	0.0305685	0.164762	0.0792566
	KIN1	YDR122W	2	783.3	4970.7	0.0297419	347.76	5066.88	0.0591375	0.157583	0.068634
	KIN1	Kinases	1	1194.74	7808.86	0.0122836	555.14	6287.35	0.0355885	0.152998	0.0882948
	KIN2	Kinases	1	1135.7	7279.96	0.0101709	507.58	5876.94	0.0358161	0.156004	0.0863681
	KIN3	YAR018C	2	1128.12	6546.12	0.0109693	623.28	7934.64	0.0435484	0.172334	0.0785518
	KIN3	Kinases	1	727.34	7513.25	0.0257004	745.79	8525.13	0.0277757	0.0968076	0.0874814
	KIN4	Kinases	1	1290.68	8278.72	0.010365	544.48	7566.96	0.0321743	0.155903	0.0719549
	KIP1	YBL063W	4	1387.2	7424.75	0.0100395	517.65	7111.1	0.041506	0.186835	0.0727946
	KKQ8	Kinases	1	1273.05	8083.97	0.0100467	597.78	7790.82	0.031361	0.157478	0.0767288
	KNS1	Kinases	1	1023.36	7139.74	0.0157666	391.96	5716.22	0.0416099	0.143333	0.0685698
	KRE11	YGR166W	10	1515.55	8044.4	0.0107653	720.8	7074.55	0.0285073	0.188398	0.101886
	KRE22	YDR433W	5	1026.16	8169.89	0.0869357	569.64	7125.55	0.0904725	0.125603	0.0799433
	KRE27	YIL027C	9	1000.88	5790.2	0.0161914	814.3	7201.2	0.0290983	0.172858	0.113078
	KRH1	YAL056W	4	1331.1	7035.45	0.0121294	506.6	6770.67	0.0645548	0.189199	0.0748227
	KSP1	YHR082C	10	1360	7987.45	0.0153832	467.5	6825.5	0.0346985	0.170267	0.0684932
	KSP1	Kinases	1	848.7	8107.34	0.0190619	527.26	7639.94	0.0304209	0.104683	0.0690136
	KSS1	Kinases	2	1130.78	7546.87	0.0131633	650.67	5779.36	0.0285991	0.149834	0.112585
	KTI12	YKL110C	14	971.55	6033.3	0.0135693	354.45	5832.7	0.0388667	0.161031	0.0607695
	KTR2	YKR061W	13	1263.95	7079.65	0.010775	641.75	7341.45	0.032936	0.178533	0.0874146
	KTR3	YBR205W	2	1200.36	6816.18	0.00958367	628.74	6759.06	0.031953	0.176105	0.0930218
	KTR4	YBR199W	2	1125.18	6600.72	0.0115265	603.96	6874.56	0.0323879	0.170463	0.0878543
	LAC1	YKL008C	13	1260.55	7018.45	0.0112075	650.25	7508.05	0.0363579	0.179605	0.086607
	LAP4	YKL103C	14	1229.95	6730.3	0.010753	622.2	7099.2	0.0343442	0.182748	0.0876437
	LCB3	YJL134W	14	1121.15	6201.6	0.0114134	506.6	6939.4	0.0318346	0.180784	0.0730034
	LIF1	YGL090W	4	1494.3	8035.48	0.0103649	447.95	6447.67	0.037074	0.185963	0.0694747
	LRE1	YCL051W	2	1254.96	7947.24	0.0102657	540.96	7241.64	0.0350413	0.157911	0.0747013
	LRP1	YHR081W	10	856.8	5066	0.0510225	360.4	4889.2	0.0428204	0.169128	0.0737135
	LSB5	YCL034W	3	1309.85	7410.3	0.0117297	617.95	7153.17	0.0334098	0.176761	0.0863883
	LST7	YGR057C	9	1093.1	6134.45	0.0127123	426.7	5821.65	0.0344036	0.17819	0.0732954
	LTP1	Phosphatases	1	1143.49	7461.59	0.0108719	599.42	7114.32	0.0331969	0.15325	0.0842554
	LTV1	YKL143W	13	729.3	4281.88	0.020074	359.55	4204.1	0.0352825	0.170322	0.0855237
	MAD1	YGL086W	5	1358.45	7510.36	0.0108576	324.21	5186.85	0.0479774	0.180877	0.0625061
	MAE1	YKL029C	13	1319.2	7225.85	0.0102932	601.8	7657.65	0.0365749	0.182567	0.0785881
	MAK31	YCR020C-A	1	1139.04	6797.28	0.0115677	583.8	7442.4	0.027064	0.167573	0.0784424
	MAK32	YCR019W	1	1257.9	7602.84	0.00946167	650.16	7883.4	0.0292	0.165451	0.082472
	MAP2	YBL091C	3	1095.65	6161.23	0.0129864	443.275	5539.88	0.0420375	0.17783	0.0800153
	MBA1	YBR185C	3	1279.25	7196.1	0.0124601	549.525	6693.75	0.0280284	0.17777	0.0820952
	MCH2	YKL221W	14	1256.3	6802.55	0.0105289	593.3	7284.08	0.0346528	0.184681	0.0814516
	MCK1	Kinases	1	1147.59	6124.17	0.0149556	676.5	6911.78	0.0292944	0.187387	0.0978764
	MCM21	YDR318W	8	1209.55	6826.35	0.0150417	604.35	7092.4	0.0370328	0.177188	0.0852109
	MCR1	YKL150W	13	1294.55	7431.55	0.0109814	654.5	8010.4	0.0335452	0.174197	0.0817063
	MCX1	YBR227C	1	1056.72	6680.52	0.0131425	611.52	7665	0.0380918	0.158179	0.0797808
	MDM10	YAL010C	3	1055.7	6715	0.0167049	438.6	5799.55	0.0545247	0.157215	0.0756266
	MDS3	YGL197W	5	1489.75	8214.33	0.0113391	561.56	6892.24	0.0345516	0.18136	0.0814771
	MEI4	YER044C-A	5	1314.01	7334.62	0.0117121	534.29	6698.32	0.0355184	0.179152	0.0797648
	MEK1	Kinases	1	1214.42	8058.14	0.0110695	555.96	7300.46	0.0336298	0.150707	0.0761541
	MET14	YKL001C	13	1353.2	7354.2	0.014227	659.6	7772.4	0.0343806	0.184004	0.0848644
	MET32	YDR253C	6	1139.28	6447.84	0.0122421	583.78	6271.09	0.0485466	0.176692	0.0930907
	MET8	YBR213W	1	1149.96	6596.52	0.0134608	649.32	8610.84	0.0287585	0.174328	0.0754073
	MEU1	YLR017W	14	1150.05	6297.65	0.0155448	470.05	6596.42	0.0356655	0.182616	0.0712583
	MF(ALPHA)2	YGL089C	4	1221.45	6766	0.0105313	663.85	7967.05	0.060782	0.180528	0.0833244
	MIG1	YGL035C	6	976.67	5942.84	0.0150195	398.95	5864.06	0.0379441	0.164344	0.0680331
	MIH1	Phosphatases	1	961.86	7206.98	0.0147089	568.26	6700.22	0.0334424	0.133462	0.0848121
	MIP6	YHR015W	10	1428	7707.38	0.0153655	583.95	6519.5	0.0362299	0.185277	0.0895698
	MKC7	YDR144C	2	1165.08	6700.68	0.0311887	640.92	8403.36	0.0457294	0.173875	0.0762695
	MKK1	Kinases	1	1300.11	8475.11	0.0110815	496.1	7306.2	0.0387473	0.153403	0.0679012
	MKK2	Kinases	1	1289.04	8111.44	0.0104468	591.22	7974.09	0.0326101	0.158916	0.0741426
	MMS2	YGL087C	5	1381.68	8258.77	0.0142722	384.81	5907.49	0.043568	0.167299	0.0651393
	MNN1	YER001W	6	1366.53	7806.79	0.0103846	614.08	7515.41	0.0314063	0.175044	0.0817094
	MNT3	YIL014W	10	1322.6	7748.6	0.0175389	621.775	6556.05	0.0299026	0.170689	0.0948399
	MOT2	YER068W	8	1186.18	6684.4	0.0803305	565.675	5649.52	0.0435778	0.177455	0.100128
	MRC1	YCL060C	2	1351.14	8456.28	0.0407904	624.12	7397.88	0.0324469	0.159779	0.0843647
	MRC1	YCL061C	2	1291.08	8054.76	0.0161389	550.2	7464.24	0.029994	0.160288	0.0737115
	MRK1	Kinases	2	1171.78	7900.7	0.0111125	492.82	5415.69	0.0353811	0.148313	0.0909986
	MRP8	YKL142W	13	1195.1	6839.95	0.0123553	615.4	7403.5	0.0367777	0.174723	0.0831228
	MRPL32	YCR003W	1	383.88	2639.28		623.28	7864.08		0.145449	0.0792566
	MRS3	YJL133W	14	1280.1	7392.88	0.0111967	433.5	7342.3	0.0356824	0.173153	0.0590414
	MRS4	YKR052C	13	1297.95	6947.9	0.0104055	628.15	7319.35	0.0368495	0.186812	0.0858205
	MRT4	YKL009W	13	997.9	5853.52	0.0102752	503.2	6214.35	0.0335751	0.170479	0.0809739
	MSB2	YGR014W	10	1454.35	7792.8	0.0138568	624.75	6641.05	0.0300443	0.186627	0.094074
	MSC7	YHR039C	10	1405.9	7534.4	0.0152159	607.75	6420.05	0.0342249	0.186597	0.0946644
	MSH1	YHR120W	9	1345.55	7102.6	0.0201442	578	6592.6	0.0429672	0.189445	0.0876741
	MSH6	YDR097C	3	1079.07	6133.6	0.0134939	474.3	5145.05	0.0516865	0.175928	0.0921857
	MSI1	YBR195C	2	1211.28	7132.44	0.0113289	657.72	8378.16	0.0258724	0.169827	0.0785041
	MSN5	YDR335W	8	991.95	7074.55	0.0194921	328.95	5876.05	0.0439426	0.140214	0.0559815
	MTH1	YDR277C	6	1217.05	7137.67	0.0135611	550.955	6600.85	0.0490432	0.170511	0.0834673
	MTL1	YGR023W	10	1407.6	7968.33	0.0147283	602.65	6667.4	0.0340492	0.176649	0.0903876
	MUQ1	YGR007W	10	1446.7	7627.48	0.0151283	638.35	6747.3	0.030006	0.189669	0.0946082
	MUS81	YDR386W	6	1333.2	7532.58	0.0166304	618.12	7739.63	0.0407692	0.176991	0.0798643
	MXR1	YER042W	5	1431.17	7744.68	0.013909	438.34	5772.65	0.0399559	0.184794	0.0759339
	MYO3	YKL129C	14	1104.15	6340.15	0.0119036	481.1	6715	0.0384847	0.174152	0.0716456
	MYO4	YAL029C	3	1105	6135.3	0.01184	439.875	5518.63	0.0352941	0.180105	0.0797073
	NAM8	YHR086W	9	1064.2	6177.38	0.0123675	550.8	6530.55	0.0357012	0.172274	0.0843421
	NAP1	YKR048C	13	1408.45	7771.98	0.0136316	657.05	8491.5	0.0457306	0.181222	0.0773774
	NBP2	YDR162C	1	1134.84	7098.84	0.014055	600.6	7641.48	0.0307877	0.159863	0.0785973
	NCL1	YBL024W	1	1086.96	6799.8	0.0147002	502.32	7022.4	0.0376676	0.159852	0.0715311
	NGG1	YDR176W	1	1065.12	4614.96	0.0205377	430.92	4774.56	0.0531409	0.230797	0.0902533
	NGR1	YBR212W	1	1176.84	6438.6	0.0113691	724.08	7728	0.0290624	0.182779	0.0936957
	NKP1	YDR383C	6	1260.48	7269.98	0.0111153	562.57	6781.14	0.0337546	0.173381	0.082961
	NMA2	YGR010W	10	1484.1	7990.85	0.0122049	677.45	6541.6	0.0326488	0.185725	0.10356
	NMD2	YHR077C	9	1035.3	6805.95	0.0158991	593.3	7388.2	0.042454	0.152117	0.0803037
	NOP16	YER002W	6	1438.24	8069.9	0.0110179	579.74	7516.42	0.0326846	0.178223	0.0771298
	NPL3	YDR432W	5	1240.28	7360.88	0.0149036	603.475	8964.25	0.0978615	0.168496	0.0673202
	NPY1	YGL067W	6	1434.7	8642.06	0.0127905	523.18	7715.39	0.0359414	0.166014	0.0678099
	NTC20	YBR188C	2	1026.06	6017.76	0.0124349	430.08	5369.28	0.0369164	0.170505	0.0801001
	NTG1	YAL015C	3	1074.4	6260.25	0.0125292	422.45	5284.45	0.0397038	0.171623	0.0799421
	NUM1	YDR150W	1	1168.44	6801.06	0.0136929	624.96	7512.12	0.0397405	0.171803	0.0831936
	NUP170	YBL079W	3	740.35	5695.42	0.133725	338.3	5241.1	0.0576484	0.12999	0.0645475
	NUP42	YDR192C	8	1215.5	6794.9	0.0105938	567.8	6775.35	0.0401108	0.178884	0.0838038
	NUP60	YAR002W	2	1041.6	7217.28	0.0193095	354.48	4749.78	0.0468396	0.14432	0.0746308
	NVJ1	YHR195W	10	1442.45	7761.35	0.0147366	564.4	6369.9	0.0425614	0.18585	0.0886042
	OAC1	YKL120W	14	1195.1	6745.6	0.0112986	581.4	6746.88	0.0379383	0.177167	0.0861732
	OAF1	YAL051W	4	1328.55	7712.05	0.012594	501.5	7560.75	0.0402082	0.172269	0.0663294
	OCA1	Phosphatases	2	895.44	5917.94	0.0146207	370.64	4754.36	0.0358126	0.151309	0.0779579
	OSH1	YAR044W	2	1138.2	6541.92	0.0102707	631.68	7140	0.031189	0.173986	0.0884706
	OSH3	YHR073W	9	996.625	5625.73	0.0125017	541.45	6407.3	0.0334095	0.177155	0.0845052
	OSH6	YKR003W	14	1159.82	6127.23	0.0150127	523.6	6817.85	0.0375241	0.189289	0.0767984
	PAC10	YGR078C	9	1343	7009.1	0.0230994	552.075	6495.7	0.0455868	0.191608	0.0849908
	PAC2	YER007W	6	1290.78	7527.53	0.0157084	618.12	7471.48	0.0419931	0.171475	0.0827306
	PAK1	Kinases	2	926.6	7184.02	0.0157544	405.08	5218.48	0.03584	0.128981	0.0776241
	PAM1	YDR251W	6	1280.68	7071.01	0.0106179	602.97	6828.1	0.0337309	0.181117	0.0883071
	PAN3	YKL025C	13	1438.63	8598.18	0.0097854	678.3	9126.45	0.0343967	0.167318	0.0743224
	PAU7	YAR020C	2	1125.6	6581.4	0.0112463	518.28	6568.8	0.0366136	0.171027	0.0789003
	PBP1	YGR178C	10	1526.6	8053.75	0.0155861	607.75	6857.8	0.0341623	0.189551	0.0886217
	PBP2	YBR233W	4	1423.75	7426.45	0.00966919	605.2	7385.65	0.0427152	0.191713	0.0819427
	PBS2	Kinases	2	1132.42	8207.38	0.0190276	703.56	7164.34	0.0323546	0.137976	0.098203
	PCH2	YBR186W	2	1190.28	6869.52	0.00996394	518.28	6438.6	0.039259	0.17327	0.0804958
	PCL6	YER059W	5	1420.06	7727.51	0.012864	501.97	6550.86	0.0372264	0.183767	0.0766266
	PCL7	YIL050W	9	1119.45	6179.5	0.0120671	589.05	6696.3	0.0368214	0.181155	0.0879665
	PCT1	YGR202C	9	1074.4	6116.6	0.0120308	618.8	6886.7	0.0314731	0.175653	0.0898544
	PDB1	YBR221C	1	1009.68	5722.92	0.0144562	523.74	6076.98	0.039677	0.176427	0.0861843
	PDC1	YLR044C	14	1284.35	7239.45	0.0103114	565.25	7518.67	0.0342884	0.17741	0.0751795
	PDR11	YIL013C	10	1346.82	7043.52	0.0155837	625.6	6199.9	0.0336478	0.191214	0.100905
	PDR15	YDR406W	6	1202.91	6611.46	0.0116078	514.09	6333.21	0.0419692	0.181943	0.0811737
	PDR3	YBL005W	2	1173.9	7046.34	0.00896809	608.16	7108.92	0.0332837	0.166597	0.0855489
	PDX1	YGR193C	10	1302.63	7179.1	0.0175685	581.4	6352.05	0.0376702	0.181448	0.0915295
	PEP1	YBL017C	1	1167.6	6597.36	0.0116344	736.26	8052.24	0.0296579	0.17698	0.0914354
	PET18	YCR020C	1	1056.72	6293.7	0.013131	459.48	6349.56	0.0427736	0.167901	0.0723641
	PEX10	YDR265W	6	1464.5	8148.68	0.0106073	667.105	7673.48	0.0389439	0.179722	0.0869364
	PEX22	YAL055W	4	1329.4	6823.38	0.0134573	555.05	7092.83	0.0481358	0.19483	0.0782551
	PEX3	YDR329C	8	1380.4	7359.73	0.0105032	629.85	7643.63	0.0330477	0.187561	0.0824019
	PEX7	YDR142C	2	992.88	5920.32	0.0119472	826.56	8868.72	0.0228168	0.167707	0.0931995
	PEX8	YGR077C	9	1056.13	5861.6	0.0143082	600.95	6169.73	0.0334789	0.180178	0.097403
	PGM1	YKL127W	14	1172.15	6502.5	0.011485	510	6817.85	0.0366742	0.180261	0.0748036
	PHM6	YDR281C	5	1422.08	7667.92	0.00979697	545.4	6743.77	0.0392402	0.185458	0.0808746
	PHO5	YBR093C	3	980.05	5571.75	0.0159292	357.425	4734.5	0.0516096	0.175896	0.0754937
	PIB1	YDR313C	8	1217.2	6712.45	0.0107203	599.25	6732	0.0360658	0.181335	0.0890152
	PIG2	YIL045W	9	1117.75	6270.88	0.0116666	608.175	6708.63	0.0340638	0.178245	0.0906556
	PIN4	YBL051C	4	1233.35	7508.05	0.0258301	468.35	6797.45	0.0405846	0.16427	0.0689008
	PKH1	Kinases	1	847.06	6304.16	0.0140011	400.16	6180.34	0.0401289	0.134365	0.0647472
	PLP1	YDR183W	8	1056.55	6193.95	0.0128574	512.55	6284.9	0.0355424	0.170578	0.0815526
	PMP2	YEL017C-A	8	1236.75	6781.3	0.0114276	612.85	6960.65	0.0339119	0.182377	0.0880449
	PMP3	YDR276C	6	1484.7	8114.85	0.0109096	755.48	8568.84	0.0312312	0.182961	0.088166
	PMT2	YAL023C	3	1519.38	9009.58	0.0127784	503.625	7656.38	0.0278757	0.16864	0.0657785
	PMT6	YGR199W	9	1173	6332.5	0.0114953	624.75	6757.5	0.0322149	0.185235	0.0924528
	PMU1	YKL128C	14	1207	6806.8	0.0112038	573.75	7044.8	0.0361491	0.177323	0.0814431
	POL4	YCR014C	1	970.2	5916.96	0.0133282	531.72	6388.62	0.0399572	0.163969	0.0832292
	POM34	YLR018C	14	1176.4	6413.67	0.0142154	589.9	7198.65	0.0345392	0.183421	0.0819459
	POX1	YGL205W	5	1398.85	7870.93	0.0143476	462.58	6047.38	0.0416769	0.177724	0.0764926
	PPE1	YHR075C	9	1014.05	5898.15	0.0133656	617.1	6901.15	0.0312775	0.171927	0.0894199
	PPG1	Phosphatases	2	804.42	6624.78	0.0166419	407.54	4956.49	0.0373225	0.121426	0.0822235
	PPH21	Phosphatases	2	535.46	6830.6	0.0393605	596.96	8074.54	0.0380841	0.0783914	0.0739311
	PPH22	Phosphatases	2	943	8012.22	0.0157421	448.95	5569.03	0.0347967	0.117695	0.0806155
	PPH3	YDR075W	4	1203.6	6501.65	0.0119476	509.15	6194.8	0.0649779	0.185122	0.0821899
	PPH3	Phosphatases	1	1257.06	8084.38	0.0120131	835.58	9562.02	0.0252884	0.155492	0.0873853
	PPM1	YDR435C	5	1308.96	7258.37	0.0102819	495.91	6737.71	0.0368634	0.180338	0.0736022
	PPQ1	Phosphatases	1	1233.28	7105.3	0.0131771	471.5	6277.92	0.0359871	0.173572	0.0751045
	PPR1	YLR014C	14	1076.95	5904.95	0.0140679	552.5	6943.23	0.0316709	0.182381	0.0795739
	PPS1	Phosphatases	2	1212.37	7992.95	0.0124517	608.44	6443.97	0.0351653	0.15168	0.0944201
	PPT1	Phosphatases	1	1293.14	7862.16	0.00938	533	6753.52	0.0293141	0.164476	0.0789218
	PPZ1	Phosphatases	1	751.12	6326.3	0.0190893	431.32	5845.78	0.0338031	0.11873	0.0737831
	PPZ2	YDR436W	5	1552.37	8331.49	0.00851162	593.88	7995.16	0.0310293	0.186326	0.0742799
	PPZ2	Phosphatases	1	739.64	8514.88	0.0275594	533.82	8801.47	0.0338154	0.0868644	0.0606512
	PRD1	YCL057W	2	1276.8	7752.36	0.00988403	605.64	7358.4	0.0337122	0.164698	0.0823059
	PRK1	Kinases	1	612.54	7232.4	0.03541	601.88	8177.04	0.0360759	0.0846939	0.0736061
	PRM2	YIL037C	9	1169.18	6357.58	0.0111585	680.85	7050.75	0.030808	0.183903	0.0965642
	PRM8	YGL053W	5	1403.9	7622.47	0.0136427	401.98	5685.29	0.042031	0.184179	0.0707053
	PRM9	YAR031W	3	1343	7264.95	0.0105108	515.1	6468.5	0.0365868	0.18486	0.0796321
	PRR1	YKL116C	14	1318.35	7051.6	0.0100582	645.15	7332.95	0.0360374	0.186958	0.0879796
	PRR1	Kinases	1	602.7	7056.92	0.0406525	738	8778.92	0.0297842	0.0854055	0.084065
	PRR2	Kinases	2	1366.12	8938.82	0.0121017	469.04	6309.9	0.0365676	0.15283	0.074334
	PRS4	YBL068W	3	1163.22	7477.02	0.0146389	446.25	6013.75	0.0397526	0.155573	0.0742049
	PSD2	YGR170W	10	1428.85	7181.65	0.0179982	676.6	6834.85	0.0575755	0.198958	0.0989927
	PSL10	YDR126W	2	1258.32	7306.32	0.0108249	652.68	6857.76	0.0403676	0.172223	0.0951739
	PSR1	Phosphatases	1	1316.92	8611.64	0.0111165	518.24	5969.6	0.0405675	0.152923	0.0868132
	PSR2	YLR019W	14	1206.57	6652.95	0.01201	535.5	7225	0.0369311	0.181359	0.0741176
	PSR2	Phosphatases	1	1231.64	8431.65	0.010194	580.56	7838.38	0.0323261	0.146073	0.0740663
	PST1	YDR055W	1	1199.94	7229.04	0.0105581	640.92	7879.2	0.0336649	0.165989	0.0813433
	PTC3	YBL056W	4	1411	7453.65	0.0143115	487.9	7275.58	0.0397714	0.189303	0.0670599
	PTC3	Phosphatases	1	1166.86	7431.66	0.0110532	489.54	7260.28	0.0383743	0.157012	0.0674272
	PTC4	Phosphatases	2	1304.62	8143.01		361.62	5138.12		0.160213	0.0703798
	PTC5	Phosphatases	1	1214.42	7926.94	0.0118393	496.92	7336.54	0.0326213	0.153202	0.0677322
	PTH1	YHR189W	10	1274.57	7191.42	0.0228768	515.1	6315.5	0.0484482	0.177235	0.0815612
	PTK1	Kinases	1	1246.81	7735.06	0.0131931	525.62	6171.73	0.035555	0.161189	0.0851657
	PTK2	Kinases	2	996.3	6687.92	0.0165881	566.21	6146.31	0.033278	0.14897	0.0921219
	PTP1	Phosphatases	2	1053.7	7271.35	0.0144897	468.22	5620.69	0.0382069	0.144911	0.0833029
	PTP2	Phosphatases	1	1235.33	7712.92	0.011104	552.68	6951.14	0.0313262	0.160164	0.0795093
	PTP3	Phosphatases	1	1161.94	7452.98	0.0112885	504.3	5717.04	0.0315334	0.155903	0.08821
	PUS6	YGR169C	10	1460.3	7772.4	0.0142625	565.25	6399.23	0.0394164	0.187883	0.0883309
	PUT2	YHR037W	10	1237.6	7145.95	0.0175475	493.85	5973.8	0.0318289	0.173189	0.0826693
	PUT3	YKL015W	13	1300.5	7191	0.0115527	679.15	7531	0.0384912	0.180851	0.0901806
	PYC1	YGL062W	6	1279.67	7322.5	0.0105523	479.75	6926.58	0.0347687	0.174759	0.0692622
	PYC2	YBR218C	1	1149.96	6637.26	0.0130108	632.52	8698.2	0.0278877	0.173258	0.0727185
	QCR9	YGR183C	10	1308.15	7204.6	0.0170529	497.25	6235.6	0.0364814	0.181571	0.0797437
	RAD23	YEL037C	8	1128.8	6271.3	0.0123763	490.45	6319.75	0.035235	0.179995	0.0776059
	RAD27	YKL113C	14	1819.85	11055.1	0.0344363	699.125	10452.5	0.0605838	0.164616	0.0668859
	RAD30	YDR419W	5	1440.26	8010.31	0.0116845	506.01	6910.42	0.0345979	0.179801	0.0732242
	RAD55	YDR076W	3	1228.25	7837	0.0167007	452.2	6052.85	0.0394242	0.156725	0.0747086
	RAD6	YGL058W	6	1067.57	6704.88	0.0174308	350.47	5924.66	0.0447767	0.159223	0.0591544
	RAX2	YLR084C	13	1277.55	6917.3	0.0114496	617.1	7423.9	0.04032	0.184689	0.0831234
	RCK1	Kinases	1	877.81	6684.64	0.0190168	427.22	6287.76	0.0389896	0.131317	0.0679447
	RCK2	Kinases	1	1255.42	8086.02	0.0133834	514.96	6161.48	0.0353016	0.155258	0.0835773
	RCN1	YKL159C	13	1329.4	7426.45	0.0105784	606.05	7619.4	0.0347135	0.179009	0.0795404
	REF2	YDR195W	8	1073.55	7790.25	0.0750688	526.575	7573.92	0.0299949	0.137807	0.0695248
	REG2	Phosphatases	1	1279.61	8212.71	0.00980133	599.83	8313.16	0.0315988	0.155808	0.0721543
	RER1	YCL001W	3	1126.25	6383.5	0.0121654	471.75	5463.38	0.0391921	0.176431	0.0863476
	REX2	YLR059C	13	598.4	4185.4	0.0365029	189.55	3717.9	0.0665975	0.142973	0.0509831
	RGD1	YBR260C	4	1499.4	7946.65	0.0108498	633.25	8149.8	0.0456684	0.188683	0.0777013
	RGP1	YDR137W	2	337.68	10125.4	0.0988289	553.56	7240.8	0.0366934	0.0333498	0.0764501
	RHK1	YBL082C	3	1354.05	7407.75	0.0102753	582.25	7430.27	0.0321035	0.182788	0.0783619
	RHO4	YKR055W	13	1275	7301.5	0.00998819	598.4	7768.15	0.030405	0.174622	0.0770325
	RHR2	YIL053W	9	1258.85	6675.9	0.0113557	745.875	7408.17	0.0279374	0.188566	0.100683
	RIM11	Kinases	2	1084.04	7739.57	0.0126416	580.56	6740.4	0.0312082	0.140065	0.0861314
	RMA1	YKL132C	13	1177.25	6611.3	0.0132721	586.5	7141.7	0.0402268	0.178066	0.0821233
	RME1	YGR044C	9	1154.72	6220.73	0.0112794	582.25	6771.1	0.0345671	0.185625	0.0859905
	RMS1	YDR257C	6	1047.37	6069.09	0.0153888	388.85	5962.03	0.047224	0.172574	0.0652211
	RNQ1	YCL028W	3	1114.35	6497.83	0.0140493	406.3	5318.45	0.0388643	0.171496	0.0763944
	ROM1	YGR070W	9	490.45	3842.85	0.053701	402.9	4989.5	0.0591712	0.127627	0.0807496
	ROT2	YBR229C	1	1126.44	6788.88	0.0125314	679.98	7849.8	0.034476	0.165924	0.0866239
	RPA14	YDR156W	1	989.94	5276.46	0.0120979	538.44	5690.16	0.0382474	0.187614	0.0946265
	RPA34	YJL148W	14	1048.9	5627	0.0120491	483.65	5644	0.0386097	0.186405	0.0856928
	RPB4	YJL140W	14	1235.9	7061.8	0.0111759	624.75	7456.2	0.0353366	0.175012	0.0837893
	RPB9	YGL070C	6	815.07	6858.91	0.0595613	377.74	5703.47	0.0552864	0.118834	0.0662299
	RPL12A	YEL054C	6	774.67	4549.04	0.0155725	271.69	4431.38	0.0541381	0.170293	0.0613105
	RPL12B	YDR418W	5	805.98	4950.01	0.0234374	287.85	4156.15	0.0615384	0.162824	0.0692588
	RPL14A	YKL006W	13	1260.55	6950.45	0.0131123	301.325	4907.48	0.0369427	0.181362	0.0614012
	RPL19B	YBL027W	1	703.92	5785.92	0.0305199	181.44	3700.2	0.0864002	0.121661	0.0490352
	RPL22A	YLR061W	13	1212.1	6267.05	0.0162129	332.35	4396.2	0.0345061	0.193408	0.0755994
	RPL23A	YBL087C	3	1100.75	6304.45	0.0118055	482.8	6049.45	0.0303731	0.174599	0.0798089
	RPL24A	YGL031C	6	985.76	5550.96	0.0122053	314.11	5040.91	0.0431379	0.177584	0.0623122
	RPL26B	YGR034W	10	1482.4	7814.05	0.0137969	565.675	6613	0.0347602	0.18971	0.0855398
	RPL34A	YER056C-A	5	463.59	6760.44	0.0728243	360.57	6272.1	0.0887191	0.0685739	0.0574879
	RPN10	YHR200W	10	1374.45	7958.98	0.0162194	578.85	6585.8	0.0334086	0.172692	0.0878936
	RPP2B	YDR382W	6	812.545	4975.77	0.0161274	289.365	4257.15	0.0510312	0.1633	0.0679715
	RPS0A	YGR214W	9	1139.85	6219.45	0.0142908	564.4	6343.13	0.0415134	0.183272	0.0889782
	RPS0B	YLR048W	14	793.9	4698.8	0.0166753	374.425	4717.08	0.0371542	0.168958	0.0793764
	RPS21A	YKR057W	13	958.8	5508.85	0.0124286	453.05	5495.67	0.0352353	0.174047	0.0824376
	RPS25A	YGR027C	10	1437.35	7684.85	0.0157089	542.3	6356.3	0.038146	0.187037	0.0853169
	RPS27A	YKL156W	13	1237.6	7340.6	0.0113183	561	7230.52	0.0345302	0.168597	0.0775878
	RPS27B	YHR021C	10	1276.7	7120.88	0.0173775	581.825	6040.1	0.0322874	0.17929	0.096327
	RPS6B	YBR181C	2	887.88	5368.86	0.0150416	437.64	5848.92	0.0474364	0.165376	0.0748241
	RPS8A	YBL072C	3	800.7	4935.1	0.0172802	383.35	4177.75	0.0426521	0.162246	0.0917599
	RRP8	YDR083W	4	1368.5	7625.77	0.0110428	527.425	7472.77	0.0432089	0.179457	0.0705796
	RSM25	YIL093C	9	1167.47	6158.67	0.0114885	539.75	6247.5	0.0364448	0.189565	0.0863946
	RTA1	YGR213C	9	1261.4	6788.95	0.0107346	615.825	6822.52	0.0335797	0.185802	0.0902636
	RTS1	Phosphatases	1	1255.42	8240.18	0.0120768	544.48	6918.34	0.0327647	0.152353	0.078701
	RTT103	YDR289C	5	1608.43	9221.8	0.0112898	625.19	7616.41	0.0516523	0.174416	0.0820846
	RTT109	YLL002W	13	1231.65	6870.55	0.0282894	612.85	8177.85	0.0511352	0.179265	0.0749402
	RUB1	YDR139C	2	1246.56	7708.68	0.0119832	845.04	9812.04	0.0223083	0.161709	0.0861228
	RVS161	YCR009C	1	1160.04	6604.08	0.0112509	607.74	7294.98	0.0364454	0.175655	0.0833093
	RVS167	YDR388W	6	1263.51	7387.14	0.0128644	580.75	6777.1	0.0296479	0.171042	0.085693
	SAC3	YDR159W	1	815.22	6894.3	0.034808	656.88	8463	0.0311689	0.118246	0.0776179
	SAC7	YDR389W	6	1241.29	7038.69	0.015175	724.17	7045.76	0.035994	0.176352	0.102781
	SAN1	YDR143C	2	1243.62	7317.24	0.00930757	619.92	7561.68	0.0438021	0.169958	0.0819818
	SAP1	YER047C	5	1216.55	6930.12	0.0133076	418.14	5721.15	0.04187	0.175545	0.0730867
	SAP155	Phosphatases	1	1051.24	9218.85	0.0221611	936.44	13811.3	0.0265329	0.114032	0.0678025
	SAP185	Phosphatases	2	1133.24	7664.54	0.0116999	466.58	5688.34	0.0359766	0.147855	0.0820239
	SAP190	Phosphatases	2	988.92	7295.13	0.0114774	406.72	5511.22	0.0381996	0.135559	0.0737985
	SAP4	Phosphatases	1	1333.32	8294.71	0.00962455	564.16	7748.59	0.0308819	0.160743	0.0728081
	SAS3	YBL052C	4	1455.63	7501.25	0.0104544	413.95	6051.15	0.049618	0.194052	0.0684085
	SAS4	YDR181C	8	1185.75	7350.8	0.0251419	539.75	7372.05	0.0525383	0.161309	0.0732157
	SAT4	YCR008W	1	1155	7030.8	0.012066	738.36	8358.84	0.0279205	0.164277	0.0883328
	SAT4	Kinases	1	1388.26	8722.34	0.00975449	681.42	7861.34	0.0382325	0.159161	0.0866799
	SBA1	YKL117W	14	1262.25	6846.75	0.0116305	594.15	7303.2	0.0393991	0.184358	0.0813547
	SBE22	YHR103W	9	1206.57	6380.52	0.0104808	596.275	6889.67	0.0352114	0.189102	0.0865462
	SBH2	YER019C-A	5	1479.65	7985.06	0.0143974	406.02	5819.12	0.0433051	0.185302	0.0697734
	SCM4	YGR049W	9	1046.35	5748.55	0.0119239	623.9	6497.4	0.033912	0.18202	0.096023
	SCT1	YBL011W	1	1194.48	6906.06	0.0110264	685.44	8156.4	0.0308764	0.172961	0.0840371
	SCY1	YGL083W	5	1319.06	7312.4	0.0112742	546.41	6818	0.0369446	0.180387	0.0801423
	SDH1	YKL148C	13	1350.22	7330.83	0.0102035	644.3	7474.9	0.0340979	0.184184	0.0861951
	SDH4	YDR178W	1	1194.48	7036.68	0.00994235	651	7187.04	0.0322295	0.169751	0.0905797
	SDS23	YGL056C	5	1398.85	7417.44	0.0142835	383.8	5398.45	0.0391447	0.188589	0.0710945
	SDS24	YBR214W	1	1083.6	6095.88	0.0123544	687.12	7705.32	0.0242274	0.177759	0.0891748
	SDS3	YIL084C	8	1187.45	6538.2	0.0110882	551.65	5910.05	0.0376079	0.181617	0.093341
	SEC28	YIL076W	8	1246.1	6674.2	0.0126521	600.95	6989.55	0.0369472	0.186704	0.0859784
	SEF1	YBL066C	4	1215.5	7272.17	0.0131822	543.15	7067.75	0.0438358	0.167144	0.0768491
	SEO1	YAL067C	4	1261.4	6762.17	0.0112646	493	6568.8	0.045883	0.186538	0.0750518
	SER2	YGR208W	9	1030.2	6011.2	0.0134751	566.1	6727.75	0.0331577	0.17138	0.084144
	SET5	YHR207C	10	1401.65	7397.55	0.0153384	543.15	6511	0.0311157	0.189475	0.0834204
	SFH5	YJL145W	14	1223.15	6943.65	0.0104556	518.5	7063.5	0.0398776	0.176154	0.0734055
	SGF29	YCL010C	3	1105	5387.3	0.0131364	470.9	4891.75	0.0430429	0.205112	0.0962641
	SGF73	YGL066W	6	1290.78	4338.96	0.0116547	401.98	4138.48	0.0472845	0.297486	0.0971323
	SHE1	YBL031W	1	1150.8	6706.14	0.0119119	659.4	7676.76	0.0284921	0.171604	0.0858956
	SHE2	YKL130C	14	1235.9	6681	0.0108258	481.95	6870.13	0.0379883	0.184987	0.0701515
	SHE9	YDR393W	6	1259.97	7062.93	0.0142321	488.84	7312.4	0.0429715	0.178392	0.0668508
	SHG1	YBR258C	4	1452.65	8045.25	0.0150133	571.2	7988.3	0.0491111	0.18056	0.0715046
	SHM1	YBR263W	4	1294.55	7654.25	0.0139143	505.75	7627.05	0.0382337	0.169128	0.06631
	SHM2	YLR058C	13	1209.55	6784.7	0.0139553	599.25	7511.45	0.0402002	0.178276	0.0797782
	SHP1	YBL058W	4	1366.8	7217.35	0.0148455	565.25	7658.08	0.0440673	0.189377	0.0738109
	SHU2	YDR078C	4	1436.93	8294.72	0.014368	530.4	8002.75	0.0496655	0.173234	0.0662772
	SIC1	YLR079W	13	1169.6	6116.6	0.0188273	873.8	6871.4	0.0451692	0.191217	0.127165
	SIP1	YDR422C	5	1302.9	6777.1	0.0212226	460.56	5172.71	0.102824	0.19225	0.0890365
	SIP1	Kinases	1	548.58	6865.45	0.0477335	634.68	8692.41	0.03378	0.0799044	0.0730154
	SIP2	Kinases	1	1266.08	8270.52	0.0107031	517.42	6486.2	0.0326591	0.153083	0.0797724
	SIW14	Phosphatases	2	1125.86	7794.92	0.0133553	485.44	5449.31	0.0371981	0.144435	0.0890828
	SIZ1	YDR409W	6	1336.23	7513.39	0.0115245	614.08	7400.27	0.0390525	0.177846	0.0829808
	SKM1	Kinases	2	1077.48	7393.94	0.0112066	405.08	5326.72	0.0393982	0.145725	0.0760468
	SKS1	Kinases	1	1214.01	8202.05	0.0105841	569.08	7811.32	0.0338796	0.148013	0.0728532
	SKT5	YBL061C	4	1282.22	7026.95	0.0116465	513.4	6880.75	0.0371647	0.182472	0.074614
	SKY1	Kinases	1	1418.6	8327.92	0.0154593	619.92	7425.92	0.0317456	0.170343	0.0834806
	SLA1	YBL007C	1	1537.62	8912.4	0.0117651	1380.96	10695.7	0.0122702	0.172526	0.129114
	SLT2	YHR030C	10	1521.93	7765.17	0.0153866	582.675	6374.58	0.0388492	0.195994	0.091406
	SLT2	Kinases	1	1022.54	8062.24	0.0133131	575.64	7956.46	0.0340431	0.126831	0.0723488
	SLX1	YBR228W	1	985.32	5871.18	0.0164662	503.16	6311.34	0.0431409	0.167823	0.0797232
	SMF2	YHR050W	10	1155.15	6177.38	0.0231547	406.3	5309.1	0.0509092	0.186997	0.076529
	SMK1	Kinases	1	1084.04	7129.9	0.012664	554.32	6541.96	0.0337153	0.152041	0.084733
	SMP1	YBR182C	2	1022.7	5981.64	0.0118907	505.68	6676.32	0.0362537	0.170973	0.0757423
	SNA3	YJL151C	14	1358.3	7294.7	0.0095882	616.25	7361.85	0.0383202	0.186204	0.0837086
	SNC1	YAL030W	3	1299.65	7033.75	0.0107476	498.1	6419.2	0.0347919	0.184773	0.0775953
	SNF1	Kinases	2	1046.73	6684.23	0.0118685	399.34	5444.8	0.0398535	0.156597	0.0733434
	SNF11	YDR073W	4	1405.9	7675.5	0.012013	586.5	7324.45	0.0627192	0.183167	0.0800743
	SNG1	YGR197C	9	1136.45	6107.25	0.0107648	579.7	6716.7	0.0379106	0.186082	0.0863073
	SNL1	YIL016W	10	748	6907.1	0.568884	1144.53	9526.38	0.194759	0.108294	0.120143
	SPA2	YLL021W	13	1096.5	7630.88	0.0151341	419.05	7200.35	0.0358421	0.143692	0.0581986
	SPO13	YHR014W	10	1473.9	7907.98	0.0133297	613.7	6511.42	0.0350385	0.186381	0.0942498
	SPO14	YKR031C	14	1294.55	6914.33	0.0099187	584.8	7094.1	0.0377247	0.187227	0.0824347
	SPO22	YIL073C	8	1170.88	6441.73	0.0115892	563.55	6637.65	0.0360065	0.181765	0.084902
	SPO71	YDR104C	3	1024.25	5771.5	0.0128458	412.675	5165.88	0.0421879	0.177467	0.0798847
	SPO75	YLL005C	13	1210.4	6811.9	0.0126629	584.8	7410.3	0.0391012	0.177689	0.0789172
	SPR3	YGR059W	9	947.75	5695	0.0150656	623.9	6782.15	0.032174	0.166418	0.0919915
	SPT23	YKL020C	13	1287.75	7031.63	0.0103015	578.85	7614.3	0.0368795	0.183137	0.0760214
	SPT3	YDR392W	6	752.45	8315.33	0.0403137	447.43	8464.81	0.0356488	0.0904895	0.0528577
	SPT8	YLR055C	14	629	5350.33	0.0264836	377.4	6208.4	0.0373663	0.117563	0.0607886
	SRI1	YEL025C	8	1126.68	6431.1	0.0117191	638.35	6814.45	0.0365676	0.175192	0.0936759
	SRL2	YLR082C	13	1245.68	6786.83	0.0108983	611.15	7382.25	0.0380955	0.183544	0.0827864
	SRO9	YCL037C	2	213.78	3969.42	0.0986936	405.3	3356.22	0.0460725	0.0538567	0.120761
	SSA1	YAL005C	3	1236.32	7198.65	0.0120033	519.35	6713.73	0.034925	0.171743	0.0773564
	SSA3	YBL075C	3	1292.43	7790.25	0.0155992	467.5	5802.95	0.0435712	0.165904	0.0805625
	SSD1	YDR293C	5	1305.93	7162.42	0.0124581	377.74	5967.08	0.035996	0.182331	0.063304
	SSF1	YHR066W	9	1134.75	6034.15	0.0142417	605.2	7076.25	0.0392032	0.188055	0.0855255
	SSF2	YDR312W	8	1198.5	6744.33	0.0119018	623.05	6808.92	0.03473	0.177705	0.091505
	SSH4	YKL124W	14	1325.15	7222.45	0.00946347	544	7238.6	0.0373136	0.183477	0.0751527
	SSK2	Kinases	2	1042.22	7568.6	0.015615	605.16	6018.8	0.0296945	0.137703	0.100545
	SSK22	Kinases	2	1059.85	7432.07	0.0132544	457.97	5511.63	0.0385197	0.142605	0.0830916
	SSN3	Kinases	1	1154.56	8406.64	0.0144008	579.33	6669.47	0.0346315	0.137339	0.086863
	SSP1	YHR184W	10	1487.5	7800.45	0.0159388	571.2	6643.6	0.043165	0.190694	0.0859775
	STB3	YDR169C	1	1323	7864.5	0.0100943	717.78	8717.52	0.0305627	0.168224	0.0823376
	STE50	YCL032W	3	228.65	3830.95	0.181472	154.7	3414.45	0.0975193	0.0596849	0.0453074
	STF2	YGR008C	10	1472.2	7850.6	0.0128618	634.95	6624.05	0.0323774	0.187527	0.0958553
	STP22	YCL008C	3	557.6	6225.4	0.335243	315.35	6109.8	0.101569	0.0895685	0.0516138
	SUM1	YDR310C	5	1180.69	8188.58	0.0693403	801.94	7994.15	0.0604924	0.144187	0.100316
	SUR2	YDR297W	5	1369.56	7659.33	0.00955425	532.27	7129.59	0.0330306	0.178809	0.0746565
	SWA2	YDR320C	8	1215.07	6529.27	0.0115145	635.375	6591.75	0.035351	0.186096	0.0963894
	SWD1	YAR003W	2	1143.24	7514.22	0.0128377	588	6974.52	0.0296888	0.152144	0.0843069
	SWD3	YBR175W	2	1060.92	6882.54	0.0206032	630	6680.1	0.0310667	0.154147	0.09431
	SWE1	Kinases	1	1254.19	8158.18	0.010782	452.64	5619.46	0.0347354	0.153734	0.0805487
	SWH1	YAR042W	2	1116.36	6716.64	0.0101947	621.6	7103.88	0.0320049	0.166208	0.0875015
	SWI5	YDR146C	2	1393.14	8308.44	0.0774379	676.2	7468.44	0.0292719	0.167678	0.090541
	SWM1	YDR260C	6	1367.54	7545.71	0.0106922	609.535	7499.25	0.0286802	0.181234	0.0812795
	SWR1	YDR334W	8	1084.6	5750.25	0.0145298	520.2	5857.35	0.0393325	0.188618	0.0888115
	SXM1	YDR395W	6	360.065	7441.17	0.055372	356.53	7470.46	0.0582992	0.0483882	0.0477253
	TCI1	YDR161W	1	1225.56	7019.88	0.0107547	653.1	7524.72	0.0292459	0.174584	0.0867939
	TDH3	YGR192C	10	1463.7	7717.15	0.0142054	625.6	6732.42	0.0332003	0.189668	0.0929235
	TDP1	YBR223C	1	1200.36	7367.64	0.0108433	654.36	8098.02	0.0320384	0.162923	0.0808049
	TEL1	YBL088C	3	1367.22	7658.08	0.0125365	426.7	5751.1	0.0410695	0.178533	0.0741945
	TEL1	Kinases	1	1110.69	7440.68	0.0135137	561.29	8186.47	0.0329856	0.149273	0.0685631
	TGL1	YKL140W	13	1203.6	6619.38	0.0137044	595.85	7043.1	0.0344961	0.18183	0.0846005
	THI2	YBR240C	4	1435.65	7393.3	0.0133255	656.2	7639.8	0.0501845	0.194183	0.0858923
	TIF1	YKR059W	13	1307.3	7737.55	0.0130857	673.2	7637.25	0.0363064	0.168955	0.0881469
	TIF2	YJL138C	14	1097.35	6414.95	0.0124511	591.6	6952.15	0.0353131	0.171061	0.085096
	TIM13	YGR181W	10	1421.2	7967.05	0.0154117	537.2	6754.52	0.0329882	0.178385	0.0795319
	TIR1	YER011W	6	1349.36	7504.3	0.0127721	555.5	7123.02	0.0348542	0.179812	0.0779866
	TIR3	YIL011W	10	1445.43	7532.27	0.0143129	589.9	6409	0.0361408	0.191898	0.0920424
	TOM71	YHR117W	9	1239.3	6663.15	0.0103222	612	7076.25	0.0362616	0.185993	0.0864865
	TOS3	Kinases	1	626.48	7303.74	0.0382569	629.76	8282	0.0332625	0.0857752	0.0760396
	TOS5	YKR011C	14	1193.82	6467.65	0.016059	542.3	7085.6	0.0379866	0.184583	0.0765355
	TOS9	YEL007W	5	1589.74	8847.6	0.0115341	884.76	8950.62	0.0337252	0.17968	0.098849
	TPK1	Kinases	1	950.38	7121.29	0.0124053	546.94	6556.72	0.0300397	0.133456	0.0834167
	TPK2	Kinases	1	1213.6	8088.48	0.0110361	501.84	6997.06	0.0370044	0.150041	0.0717216
	TPK3	Kinases	1	1233.28	7738.34	0.011223	500.2	6356.64	0.0332024	0.159373	0.0786894
	TRK1	YJL129C	13	1301.78	6965.75	0.0143849	603.5	7508.05	0.0379424	0.186883	0.0803804
	TRK2	YKR050W	13	1201.05	6797.88	0.0111604	602.65	7503.38	0.0408397	0.17668	0.0803171
	TRM1	YDR120C	3	1332.8	6758.35	0.0100022	489.6	5790.2	0.0450073	0.197208	0.0845567
	TRM2	YKR056W	13	1133.9	6739.65	0.0115743	481.1	7205.02	0.0376303	0.168243	0.0667729
	TRM82	YDR165W	1	1166.34	6801.06	0.0105122	601.86	7486.5	0.0335214	0.171494	0.0803927
	TRR2	YHR106W	9	1126.25	6205	0.0111061	629.85	6717.55	0.0302128	0.181507	0.0937619
	TRX1	YLR043C	14	1234.2	6860.35	0.010756	552.5	7181.65	0.0351623	0.179903	0.0769322
	TRX2	YGR209C	9	1058.25	6234.75	0.0136291	665.55	7086.45	0.0275122	0.169734	0.0939187
	TUL1	YKL034W	13	1247.38	7005.7	0.0104352	566.1	7319.35	0.0388501	0.178052	0.0773429
	TWF1	YGR080W	9	1059.1	5948.3	0.012349	558.875	6063.9	0.0323693	0.178051	0.0921643
	UBC13	YDR092W	4	1319.2	7220.75	0.012106	593.3	8121.75	0.0441619	0.182696	0.0730508
	UBC5	YDR059C	4	1172.15	6771.95	0.0133312	427.55	6632.55	0.0402642	0.173089	0.0644624
	UBP13	YBL067C	3	1312.4	6943.65	0.011183	569.5	6535.65	0.0283809	0.189007	0.0871375
	UBR1	YGR184C	10	1457.75	7899.9	0.0143537	574.6	6650.4	0.036733	0.184528	0.0864008
	UFD4	YKL010C	13	1285.2	6721.8	0.0109777	528.7	6766	0.0375818	0.191199	0.0781407
	UGA1	YGR019W	10	1089.7	6145.92	0.0232851	421.6	4785.5	0.0436908	0.177305	0.0880995
	UIP2	YAL014C	3	1226.55	7185.9	0.0127427	443.7	5641.02	0.0412256	0.170688	0.078656
	UIP3	YAR027W	2	539.28	4035.36	0.0412949	781.2	9072.42	0.0266047	0.133639	0.0861071
	UIP5	YKR044W	13	1295.4	7033.75	0.0127148	622.2	7429.85	0.0352799	0.184169	0.0837433
	UME6	YDR207C	8	569.5	5697.98	0.0423154	376.55	5587.05	0.05616	0.0999477	0.0673969
	UMP1	YBR173C	3	695.725	4641.42	0.0335619	376.975	5621.48	0.0629477	0.149895	0.0670597
	UPC2	YDR213W	8	1223.15	6751.55	0.0112739	581.4	6824.23	0.0353273	0.181166	0.0851964
	UPF3	YGR072W	9	1197.65	7366.52	0.0155559	459.85	7384.38	0.0342418	0.16258	0.0622733
	URA2	YJL130C	13	1321.75	7137.45	0.0123962	704.65	7577.75	0.0360615	0.185185	0.0929893
	URA7	YBL039C	1	1280.16	7203.84	0.0123179	603.96	7539.84	0.0369224	0.177705	0.0801025
	URH1	YDR400W	6	1348.85	7553.79	0.0103137	604.99	7155.85	0.0346141	0.178566	0.0845448
	UTH1	YKR042W	13	989.825	5828.02	0.0210773	576.725	6717.98	0.0404148	0.169839	0.085848
	UTR2	YEL040W	8	1224	6732	0.0115645	582.25	7060.95	0.0350435	0.181818	0.0824606
	UTR4	YEL038W	8	1189.15	6581.13	0.0117277	596.7	6731.58	0.0392532	0.180691	0.0886419
	VAB2	YEL005C	5	1329.16	7495.71	0.0122143	593.88	6889.21	0.0386691	0.177323	0.0862044
	VAC8	YEL013W	8	985.15	4950.4	0.0142085	534.225	5204.55	0.0353993	0.199004	0.102646
	VID28	YIL017C	9	1032.75	5961.05	0.0123753	603.075	6953.42	0.0386884	0.17325	0.0867307
	VMA7	YGR020C	10	1133.9	6859.5	0.0184355	505.75	5994.2	0.0304901	0.165304	0.0843732
	VPH2	YKL119C	14	968.15	5927.05	0.0311155	470.05	5974.65	0.0407736	0.163344	0.0786741
	VPS1	YKR001C	14	1182.35	6727.75	0.0132083	601.8	7065.2	0.0327573	0.175742	0.0851781
	VPS15	Kinases	1	1089.78	6951.14	0.0119142	569.9	7027.4	0.0317726	0.156777	0.0810968
	VPS34	Kinases	1	918.4	6869.96	0.0142319	557.6	6781.81	0.0308647	0.133683	0.0822199
	VPS35	YJL154C	14	1361.28	7817.02	0.0118916	740.35	8036.75	0.029552	0.174143	0.0921206
	VPS41	YDR080W	4	1425.45	7868.45	0.0109322	529.975	7767.73	0.0444726	0.18116	0.0682278
	VPS61	YDR136C	2	1071.84	7574.28	0.0179109	578.76	7320.6	0.0321716	0.14151	0.0790591
	VPS64	YDR200C	8	1396.55	9988.35	0.0465677	737.8	9217.4	0.0666236	0.139818	0.0800443
	VPS67	YKR020W	14	1251.2	7242.85	0.0138822	752.675	7496.15	0.0244376	0.17275	0.100408
	VPS8	YAL002W	3	1221.45	7457.05	0.015257	417.35	5630.4	0.0524326	0.163798	0.0741244
	XKS1	YGR194C	9	1070.15	6070.7	0.0130375	591.175	6754.1	0.0363007	0.176281	0.0875283
	XYL2	YLR070C	13	1300.5	7345.7	0.0107136	606.05	7687.4	0.0370867	0.177042	0.0788368
	YAK1	Kinases	2	1038.94	8157.36	0.0135944	462.48	6021.26	0.0387012	0.127362	0.0768078
	YAL004W	YAL004W	3	1061.22	6283.2	0.0139656	401.2	5314.2	0.0460286	0.168898	0.0754958
	YAL011W	YAL011W	3	1205.3	6341.85	0.0139503	513.4	6065.6	0.0349543	0.190055	0.0846413
	YAL018C	YAL018C	3	1363.4	7474.05	0.0120333	501.075	6399.23	0.036234	0.182418	0.0783024
	YAL027W	YAL027W	3	991.1	5649.1	0.0139145	378.25	4994.6	0.040974	0.175444	0.0757318
	YAL028W	YAL028W	3	1014.05	6014.6	0.013935	425	5593	0.036322	0.168598	0.0759878
	YAL037W	YAL037W	4	1389.32	7379.7	0.0110479	572.05	7560.75	0.0459634	0.188262	0.0756605
	YAL045C	YAL045C	4	1348.95	7051.17	0.0116234	542.725	7267.92	0.0451614	0.191309	0.074674
	YAL049C	YAL049C	4	1479	7710.35	0.0111176	558.45	7668.7	0.0426914	0.19182	0.072822
	YAL053W	YAL053W	4	1241	6714.15	0.0123685	487.9	6225.4	0.0416429	0.184834	0.0783725
	YAL061W	YAL061W	4	1311.13	7259.85	0.0116133	664.7	7381.4	0.0458903	0.1806	0.0900507
	YAL065C	YAL065C	4	1368.5	7440.9	0.0119452	549.1	7120.45	0.0476104	0.183916	0.0771159
	YAL066W	YAL066W	4	1299.65	6987	0.0115074	638.35	7786	0.0416799	0.18601	0.0819869
	YAL068C	YAL068C	4	1246.95	7116.63	0.0114103	449.65	6451.5	0.0422065	0.175216	0.069697
	YAP6	YDR259C	6	1310.98	7458.85	0.00987301	592.87	7008.39	0.03773	0.175762	0.0845943
	YAR023C	YAR023C	2	1076.04	6250.44	0.0121651	521.64	6712.86	0.0348804	0.172154	0.0777076
	YAR028W	YAR028W	2	1129.8	6496.56	0.011363	522.48	7141.26	0.0318404	0.173907	0.0731636
	YAR029W	YAR029W	2	907.62	5370.54	0.0145316	507.36	6714.96	0.040494	0.169	0.0755567
	YAR030C	YAR030C	3	1294.55	7366.1	0.0117419	538.9	6771.95	0.0360962	0.175744	0.0795783
	YAR047C	YAR047C	2	1133.16	6431.88	0.0124963	540.96	6307.56	0.0384223	0.176179	0.0857638
	YAT1	YAR035W	2	1150.8	6804.84	0.0100044	598.08	7078.68	0.0324846	0.169115	0.0844903
	YAT2	YER024W	6	1427.13	8215.84	0.010261	518.13	7468.95	0.031511	0.173705	0.0693712
	YBL006C	YBL006C	2	1094.1	6599.88	0.0230786	620.76	6973.68	0.0346909	0.165776	0.0890147
	YBL009W	YBL009W	1	1067.64	6418.44	0.0118376	566.16	6912.78	0.0306003	0.166339	0.0819005
	YBL009W	Kinases	1	1275.51	8191.39	0.00991461	513.32	7159.83	0.0367736	0.155713	0.0716944
	YBL010C	YBL010C	1	1067.64	6463.38	0.0128779	634.2	7671.72	0.0262126	0.165183	0.0826673
	YBL012C	YBL012C	1
	YBL028C	YBL028C	1	1138.2	6737.22	0.010631	615.72	7706.16	0.0335268	0.168942	0.0798997
	YBL029W	YBL029W	1	1199.52	7119	0.0113311	633.36	7911.12	0.0307346	0.168496	0.0800595
	YBL036C	YBL036C	1	1155	6882.96	0.0114773	631.68	7122.36	0.0337297	0.167806	0.0886897
	YBL046W	YBL046W	4	1369.35	7425.17	0.0111685	509.15	6623.2	0.0403673	0.18442	0.0768737
	YBL048W	YBL048W	4	1319.2	7105.58	0.0121052	467.5	6830.6	0.045269	0.185657	0.068442
	YBL049W	YBL049W	4	1316.65	7162.95	0.0135967	493	6658.9	0.0431804	0.183814	0.0740363
	YBL053W	YBL053W	4	1387.2	7275.15	0.0118207	563.55	7180.38	0.048833	0.190676	0.0784847
	YBL054W	YBL054W	4	1353.2	7307.88	0.012199	492.15	6706.5	0.0483297	0.18517	0.073384
	YBL055C	YBL055C	4	1395.7	7590.5	0.0102955	537.2	7678.05	0.0401073	0.183875	0.0699657
	YBL057C	YBL057C	4	1411	7726.5	0.0109018	498.1	7430.7	0.0502831	0.182618	0.0670327
	YBL059W	YBL059W	4	1343	7320.2	0.0116303	550.8	7442.6	0.0438622	0.183465	0.0740064
	YBL060W	YBL060W	4	1353.2	7611.75	0.0118058	566.95	7234.35	0.0491134	0.177778	0.0783692
	YBL062W	YBL062W	4	1411	7801.3	0.0115718	556.75	7511.45	0.0463775	0.180867	0.0741202
	YBL064C	YBL064C	4	1239.3	6813.6	0.0113639	544.85	7311.7	0.0365972	0.181886	0.0745176
	YBL065W	YBL065W	4	1230.38	6937.27	0.011356	521.9	6832.73	0.0396445	0.177358	0.0763824
	YBL070C	YBL070C	3	1120.3	6200.75	0.0111954	448.8	5575.58	0.0391343	0.180672	0.0804939
	YBL071C	YBL071C	3	929.05	5188.4	0.0146624	298.35	4034.1	0.0447748	0.179063	0.073957
	YBL081W	YBL081W	3	1209.55	7097.5	0.0103238	455.6	7029.5	0.0326919	0.170419	0.0648126
	YBL083C	YBL083C	3	1171.3	6921.55	0.0116696	495.55	6038.4	0.0349406	0.169225	0.0820664
	YBL086C	YBL086C	3	1082.9	6208.4	0.01338	428.4	5286.58	0.0397605	0.174425	0.0810354
	YBL089W	YBL089W	3	1017.45	6387.75	0.0159272	529.55	6550.95	0.0318035	0.159281	0.0808356
	YBL094C	YBL094C	3	974.1	5763.85	0.0153192	343.4	4539	0.0466381	0.169002	0.0756554
	YBR028C	Kinases	1	1181.62	7688.32	0.0180528	523.16	7098.74	0.0347522	0.15369	0.0736976
	YBR174C	YBR174C	2	1269.24	7517.16	0.0166003	751.38	6263.88	0.0621349	0.168846	0.119954
	YBR178W	YBR178W	2	1113.42	6628.86	0.0105145	421.68	5848.92	0.046957	0.167966	0.0720954
	YBR184W	YBR184W	2	1322.58	7515.06		507.36	6714.96		0.175991	0.0755567
	YBR187W	YBR187W	2	1095.36	6805.68	0.0112239	593.04	6886.32	0.0309851	0.160948	0.0861186
	YBR194W	YBR194W	2	1212.96	6905.22	0.0117214	603.96	6899.76	0.028032	0.175658	0.0875335
	YBR197C	YBR197C	2	1221.36	6927.06	0.0111335	233.52	4272.24	0.0586748	0.176317	0.0546599
	YBR203W	YBR203W	2	1117.2	6434.82	0.0123653	420.84	5719.56	0.0514738	0.173618	0.0735791
	YBR204C	YBR204C	2	1172.64	6843.9	0.0097885	695.52	7583.52	0.0286267	0.171341	0.0917147
	YBR206W	YBR206W	1	1126.44	6401.22	0.0113366	667.8	7963.62	0.0309032	0.175973	0.0838563
	YBR209W	YBR209W	1	1132.32	6756.96	0.0108615	635.88	7285.32	0.0326614	0.167578	0.0872824
	YBR210W	YBR210W	1	1135.68	6588.12	0.0122617	682.92	7780.92	0.0329501	0.172383	0.0877685
	YBR216C	YBR216C	1	1123.92	6431.88	0.0114263	637.14	7947.66	0.0277458	0.174742	0.080167
	YBR219C	YBR219C	1	1019.34	7646.1	0.0709738	567.84	7527.24	0.0321893	0.133315	0.075438
	YBR220C	YBR220C	1	1196.16	7297.92	0.01094	673.26	7840.56	0.0282154	0.163904	0.0858689
	YBR224W	YBR224W	1	1054.2	6275.64	0.0130169	674.52	7168.56	0.0380562	0.167983	0.0940942
	YBR225W	YBR225W	1	918.12	5577.6	0.0131919	529.2	5958.12	0.0279561	0.164608	0.08882
	YBR226C	YBR226C	1	1057.14	6528.06	0.0119012	556.08	6920.76	0.0339593	0.161938	0.0803496
	YBR230C	YBR230C	1	1078.14	6294.54	0.0132701	541.8	6937.56	0.037357	0.171282	0.0780966
	YBR235W	YBR235W	4	1377.85	7354.2	0.0113981	612	7555.65	0.0473342	0.187356	0.080999
	YBR238C	YBR238C	4	1317.5	7243.7	0.0101498	578.85	7068.17	0.0384271	0.181882	0.0818953
	YBR239C	YBR239C	4	511.275	7381.4	0.0641725	323	6256.85	0.0815825	0.0692653	0.0516234
	YBR241C	YBR241C	4	623.475	7468.52	0.120628	350.2	7536.95	0.0836378	0.0834804	0.0464644
	YBR242W	YBR242W	4	1381.68	7379.27	0.0110387	602.65	7074.55	0.0403618	0.187238	0.0851856
	YBR246W	YBR246W	4	1232.5	6739.23	0.0108291	527.425	6760.05	0.0340516	0.182884	0.0780209
	YBR250W	YBR250W	4	1496	8158.3	0.0107944	501.5	7737.55	0.0413793	0.183372	0.0648138
	YBR259W	YBR259W	4	1518.1	8241.6	0.00964286	611.15	8076.27	0.0413855	0.1842	0.0756723
	YBR261C	YBR261C	4	1452.65	7868.45	0.0160296	513.4	7470.65	0.0724053	0.184617	0.0687223
	YBR262C	YBR262C	4	1460.3	8068.2	0.00952704	490.45	7604.52	0.0390768	0.180995	0.0644945
	YBR266C	YBR266C	4	1596.3	8839.15	0.0124679	748	9134.95	0.0412625	0.180594	0.0818833
	YBR267W	YBR267W	3	861.475	5342.67	0.0202137	348.5	4392.8	0.0583625	0.161244	0.0793344
	YCF1	YDR135C	2	1193.64	7310.94	0.0126935	221.76	4328.52	0.0630324	0.163268	0.0512323
	YCK1	Kinases	1	1253.78	8014.68	0.0116048	501.02	6474.31	0.0370663	0.156435	0.0773859
	YCK2	Kinases	1	1306.26	8131.94	0.0131527	519.88	6712.52	0.0310361	0.160633	0.0774493
	YCK3	Kinases	2	1023.36	7576.8	0.0179281	551.86	5938.44	0.0299192	0.135065	0.0929301
	YCL002C	YCL002C	3	1136.45	6431.1	0.0128702	413.95	5179.05	0.0431335	0.176712	0.0799278
	YCL005W	YCL005W	3	752.25	5390.7	0.0495952	227.8	3488.4	0.0778033	0.139546	0.0653021
	YCL033C	YCL033C	3	1600.55	8298.55	0.0108688	742.05	7673.8	0.0464321	0.192871	0.0966992
	YCL039W	YCL039W	2	1141.56	6361.32	0.01245	543.48	6342	0.0348585	0.179453	0.0856954
	YCL042W	YCL042W	2	1187.76	6756.12	0.0119377	480.48	5690.16	0.0362365	0.175805	0.0844405
	YCL044C	YCL044C	2	1176	6627.6	0.0137663	488.04	6172.32	0.0368526	0.17744	0.0790691
	YCL045C	YCL045C	2	782.04	3103.8	0	472.08	5607.84	0.0400088	0.251962	0.0841821
	YCL046W	YCL046W	2	989.1	5837.16	0.0140994	353.64	4800.6	0.0433791	0.169449	0.0736658
	YCL047C	YCL047C	2	1107.54	6464.22	0.0120923	495.6	6086.64	0.0379203	0.171334	0.0814242
	YCL048W	YCL048W	2	1144.08	6506.64	0.0115338	631.68	6949.74	0.031377	0.175833	0.0908926
	YCL049C	YCL049C	2	1135.68	6479.76	0.0104928	539.28	6450.36	0.0358465	0.175266	0.0836046
	YCL056C	YCL056C	2	1128.12	8035.44	0.0121251	439.32	5171.04	0.0340238	0.140393	0.0849578
	YCL063W	YCL063W	2	1177.68	6986.28	0.0113238	582.96	6924.54	0.0371526	0.16857	0.0841875
	YCL069W	YCL069W	2	1226.4	7306.74	0.0107886	770.28	8392.44	0.0518172	0.167845	0.0917826
	YCP4	YCR004C	1	1151.22	7168.56	0.0119923				0.160593
	YCR001W	YCR001W	2	1216.32	7421.4	0.0106148	702.24	7675.08	0.0273357	0.163894	0.0914961
	YCR006C	YCR006C	1	942.48	5617.92	0.0194145	399.84	5669.58	0.0575337	0.167763	0.0705237
	YCR007C	YCR007C	1	1024.38	5995.5	0.0161779	477.12	6693.96	0.0458508	0.170858	0.0712762
	YCR015C	YCR015C	1	1092	6594.84	0.0117807	611.52	7436.52	0.0315705	0.165584	0.082232
	YCR016W	YCR016W	1	1065.12	6247.92	0.0109184	614.04	7397.88	0.0303663	0.170476	0.0830022
	YCR022C	YCR022C	1	1312.5	7899.36	0.0092071	621.6	7993.44	0.0279147	0.166153	0.0777638
	YCR023C	YCR023C	1	1246.56	7950.6	0.0105231	687.96	8447.04	0.0268638	0.156788	0.0814439
	YCR079W	Phosphatases	2	1703.96	11901.5	0.0122059	920.04	9495.6	0.0277274	0.143172	0.0968912
	YDL025C	Kinases	1	1281.25	7949.9	0.0108993	587.94	6825.68	0.0302903	0.161166	0.0861365
	YDR049W	YDR049W	1	558.6	8700.72	0.532139	513.24	10403.4	0.150224	0.0642016	0.0493339
	YDR051C	YDR051C	1	1206.24	7252.56	0.0106672	611.52	6663.72	0.0370838	0.166319	0.0917686
	YDR056C	YDR056C	1	1020.6	6349.14	0.0131064	581.28	7202.16	0.0386601	0.160746	0.0807091
	YDR057W	YDR057W	1	1263.36	7315.14	0.00915472	628.32	7592.34	0.0301164	0.172705	0.0827571
	YDR061W	YDR061W	4	1345.55	7274.3	0.0109607	520.2	7038.42	0.0417469	0.184973	0.0739086
	YDR063W	YDR063W	4	1354.9	7396.7	0.0107651	548.25	7137.45	0.0463874	0.183176	0.0768131
	YDR065W	YDR065W	4	1293.28	7012.92	0.0130058	538.05	6804.25	0.0393475	0.184414	0.0790756
	YDR066C	YDR066C	4	1334.93	7353.77	0.0122223	634.1	7650	0.0424163	0.18153	0.0828889
	YDR067C	YDR067C	4	1281.8	7138.3	0.010812	589.05	7025.25	0.0408458	0.179567	0.0838475
	YDR070C	YDR070C	4	1286.05	6923.25	0.0108001	518.5	6628.3	0.0433022	0.185758	0.0782252
	YDR084C	YDR084C	4	1037	7581.15	0.0564854	430.95	7292.15	0.0675529	0.136787	0.0590978
	YDR089W	YDR089W	4	1428.85	7980.65	0.0127804	452.2	7159.98	0.0384072	0.179039	0.0631566
	YDR090C	YDR090C	4	1454.35	7794.92	0.0105317	575.45	7704.4	0.0408978	0.186577	0.0746911
	YDR094W	YDR094W	3	1314.1	7444.3	0.0109995	648.55	7497.85	0.0310778	0.176524	0.0864981
	YDR095C	YDR095C	3	1066.75	6041.8	0.0120229	459	5541.15	0.039632	0.176562	0.0828348
	YDR100W	YDR100W	3	1437.35	7811.08	0.0108782	500.65	6386.05	0.0349419	0.184014	0.0783974
	YDR102C	YDR102C	3	1135.18	6420.9	0.013396	416.5	5223.67	0.0462318	0.176795	0.0797332
	YDR105C	YDR105C	3	1210.82	7072	0.0120747	430.1	5544.55	0.0413758	0.171213	0.0775717
	YDR107C	YDR107C	3	1217.2	6936.85	0.0129094	536.35	6896.05	0.0368688	0.175469	0.0777764
	YDR109C	YDR109C	3	1359.15	7392.45	0.0112698	503.2	6446.4	0.0377063	0.183857	0.0780591
	YDR111C	YDR111C	3	1339.18	7332.1	0.0104639	490.45	6341.85	0.0398995	0.182646	0.0773355
	YDR112W	YDR112W	3	1032.75	5460.4	0.0441398	480.25	5887.95	0.0395917	0.189134	0.0815649
	YDR116C	YDR116C	3	936.275	5434.05	0.0154623	447.525	5389	0.0347176	0.172298	0.0830442
	YDR117C	YDR117C	3	1263.1	7347.83	0.0147395	459.85	5780	0.0382163	0.171901	0.0795588
	YDR119W	YDR119W	3	1309.85	7557.35	0.0133353	450.5	5843.33	0.0355761	0.173321	0.0770965
	YDR124W	YDR124W	2	1117.2	6413.4	0.0106142	593.88	6811.56	0.030577	0.174198	0.0871871
	YDR128W	YDR128W	2	945	5837.16	0.012524	469.56	5639.76	0.03827	0.161894	0.0832589
	YDR131C	YDR131C	2	1167.6	6566.7	0.0110606	415.38	5566.68	0.0559645	0.177806	0.074619
	YDR132C	YDR132C	2	1239.84	7014	0.009934	675.36	8346.24	0.0608398	0.176766	0.0809179
	YDR133C	YDR133C	2	1230.6	7203.84	0.00943074	488.88	6235.74	0.0419993	0.170826	0.0783997
	YDR134C	YDR134C	2	1236.48	7831.74	0.0101386	594.72	7321.44	0.0349717	0.157881	0.0812299
	YDR149C	YDR149C	1	1104.6	7227.36	0.0144234	579.6	7943.46	0.0441527	0.152836	0.0729657
	YDR152W	YDR152W	1	1039.92	6084.96	0.0129448	603.96	6856.5	0.0347912	0.1709	0.0880858
	YDR153C	YDR153C	1	1137.36	6693.12	0.0111009	607.32	7561.68	0.0337905	0.16993	0.0803155
	YDR154C	YDR154C	1	1092.84	6362.58	0.01127	602.7	7623	0.0306313	0.171761	0.0790634
	YDR157W	YDR157W	1	925.26	5514.18	0.0159842	539.7	6205.92	0.0387549	0.167796	0.0869653
	YDR179C	YDR179C	1	1161.72	7264.32	0.0116704	597.24	7935.48	0.0282753	0.159921	0.075262
	YDR179W-A	YDR179W-A	1	1250.76	7277.76	0.0105485	645.96	7827.54	0.0325184	0.171861	0.082524
	YDR185C	YDR185C	8	1181.93	6705.23	0.0116524	637.5	6969.15	0.033861	0.17627	0.0914746
	YDR186C	YDR186C	8	1159.82	6566.25	0.0117474	652.8	6494	0.0402745	0.176634	0.100524
	YDR193W	YDR193W	8	1184.05	6385.63	0.0115454	512.55	6302.75	0.0378007	0.185424	0.0813216
	YDR198C	YDR198C	8	1022.55	5807.2	0.0127443	568.65	6183.75	0.0331538	0.176083	0.0919588
	YDR199W	YDR199W	8	1144.1	7152.75	0.0129039	518.925	6632.55	0.0365655	0.159952	0.0782391
	YDR203W	YDR203W	8	1116.9	6434.5	0.0115353	464.95	6315.08	0.0318061	0.17358	0.0736254
	YDR209C	YDR209C	8	1269.9	6862.05	0.0113094	575.45	7147.65	0.036374	0.185061	0.080509
	YDR210W	YDR210W	8	1321.75	7202.48	0.0113685	562.7	7350.8	0.0330064	0.183513	0.0765495
	YDR215C	YDR215C	8	1133.47	6451.08	0.0119097	542.3	6928.35	0.0363198	0.175702	0.0782726
	YDR247W	Kinases	1	1110.69	7239.37	0.0112884	441.16	5479.24	0.0376158	0.153424	0.0805148
	YDR255C	YDR255C	6	1315.02	7827.5	0.0122121	532.27	7802.25	0.0392157	0.168	0.0682201
	YDR262W	YDR262W	6	1295.83	7439.66	0.0114299	580.75	7666.91	0.0333067	0.174179	0.0757476
	YDR266C	YDR266C	6	1138.27	6598.83	0.0119958	437.33	6070.1	0.0402813	0.172496	0.0720466
	YDR274C	YDR274C	6	1341.28	7427.54	0.0100508	556.51	7127.06	0.0411067	0.180582	0.0780841
	YDR275W	YDR275W	6	1326.64	7705.79	0.0106387	589.84	7647.72	0.0347761	0.172161	0.0771263
	YDR278C	YDR278C	5	1383.19	7975.46	0.0150026	401.475	5835.78	0.0434511	0.173431	0.0687954
	YDR279W	YDR279W	5	1397.84	7891.63	0.012543	511.06	6815.48	0.0385365	0.177129	0.0749852
	YDR282C	YDR282C	5	1480.66	8029.5	0.0109729	477.73	6533.69	0.0349978	0.184403	0.0731179
	YDR286C	YDR286C	5	1425.11	7920.42	0.011992	492.88	6722.56	0.038151	0.179929	0.0733173
	YDR287W	YDR287W	5	1368.05	7712.36	0.0133308	400.97	5732.76	0.0414839	0.177384	0.0699436
	YDR291W	YDR291W	5	1516.01	8515.31	0.0133989	442.38	6650.85	0.0320826	0.178033	0.0665148
	YDR306C	YDR306C	5	1357.94	7497.73	0.0115122	596.91	6931.63	0.0357668	0.181113	0.0861139
	YDR307W	YDR307W	5	1132.21	6586.21	0.0135748	590.85	6780.63	0.0317565	0.171906	0.0871379
	YDR314C	YDR314C	8	1185.75	6554.35	0.0116092	587.35	6912.2	0.0364641	0.18091	0.0849729
	YDR316W	YDR316W	8	1098.2	6265.35	0.0117064	623.05	6557.75	0.0419429	0.175282	0.0950097
	YDR317W	YDR317W	8	1128.8	6354.6	0.0111268	595	6353.75	0.0503891	0.177635	0.0936455
	YDR319C	YDR319C	8	1077.8	6081.75	0.0131735	582.25	6594.73	0.0331221	0.177219	0.0882902
	YDR330W	YDR330W	8	991.95	5574.3	0.0142533	363.8	5722.2	0.0420651	0.177951	0.0635769
	YDR333C	YDR333C	8	1119.88	6249.2	0.0118763	487.9	6505.05	0.0350282	0.179204	0.0750033
	YDR336W	YDR336W	8	1248.22	6853.55	0.010231	628.15	7050.75	0.0327125	0.182128	0.0890898
	YDR338C	YDR338C	8	1282.65	6932.17	0.0107939	576.3	6916.88	0.0356163	0.185029	0.0833179
	YDR340W	YDR340W	8	1059.95	6115.33	0.0132072	550.8	6440.45	0.0326904	0.173327	0.085522
	YDR344C	YDR344C	8	1098.63	6174.4	0.0119928	606.9	6745.17	0.0347106	0.177933	0.0899755
	YDR384C	YDR384C	6	1233.21	7046.77	0.0109185	543.38	6713.47	0.0376273	0.175004	0.0809388
	YDR387C	YDR387C	6	1288.76	7375.02	0.011011	607.01	7256.85	0.032691	0.174747	0.0836465
	YDR391C	YDR391C	6	1394.81	7596.21	0.0110045	638.32	7598.23	0.0349771	0.183619	0.084009
	YDR401W	YDR401W	6	1540.76	8585.5	0.0102046	651.45	8273.92	0.031261	0.179461	0.0787354
	YDR411C	YDR411C	6	1329.16	7795.18	0.0111307	545.4	7256.85	0.0357802	0.17051	0.0751566
	YDR415C	YDR415C	5	1357.44	7603.79	0.0124962	469.65	6240.79	0.0394868	0.178522	0.0752549
	YDR425W	YDR425W	5	1414	7803.26	0.0143386	431.27	6137.77	0.0416469	0.181206	0.0702649
	YDR426C	YDR426C	5	1449.35	8114.34	0.0131951	429.25	5947.89	0.0419994	0.178616	0.0721684
	YDR428C	YDR428C	5	1588.73	8594.09	0.0120936	421.17	6144.84	0.0366481	0.184863	0.0685404
	YDR431W	YDR431W	5	1411.47	8358.25	0.0148839	631.25	7484.6	0.0354885	0.168871	0.0843398
	YDR466W	Kinases	1	1218.52	8036.82	0.0100461	540.38	7779.34	0.030065	0.151617	0.0694635
	YEA4	YEL004W	5	1307.95	7357.85	0.0131626	473.69	6190.79	0.0396872	0.177763	0.0765153
	YEL001C	YEL001C	5	1404.91	7710.34	0.0137563	373.7	5340.88	0.0422368	0.182211	0.0699697
	YEL006W	YEL006W	5	1271.59	7025.56	0.0109716	544.39	6729.63	0.0380048	0.180995	0.0808945
	YEL008W	YEL008W	5	1417.03	6783.16	0.0106788	525.2	6267.56	0.0396032	0.208904	0.0837966
	YEL010W	YEL010W	8	1071	6077.5	0.014704	399.5	5984.85	0.0396601	0.176224	0.0667519
	YEL014C	YEL014C	8	1077.8	6018.85	0.0123127	538.9	6369.9	0.0373268	0.179071	0.084601
	YEL015W	YEL015W	8	1077.38	6853.98	0.0155482	561.85	6823.38	0.0294075	0.15719	0.0823419
	YEL016C	YEL016C	8	1193.4	6629.15	0.0114605	629	6689.5	0.0356589	0.180023	0.094028
	YEL017W	YEL017W	8	1161.1	6482.1	0.0121414	593.3	6627.88	0.037845	0.179124	0.0895158
	YEL020C	YEL020C	8	1152.6	6439.17	0.0138021	629.85	6610.45	0.03842	0.178998	0.095281
	YEL023C	YEL023C	8	963.9	5457	0.0148678	389.3	4983.55	0.0598733	0.176636	0.078117
	YEL041W	YEL041W	8	1295.4	7053.3	0.0110147	575.45	7420.08	0.0357492	0.183659	0.0775531
	YEL057C	YEL057C	6	1390.77	8107.27	0.00958407	672.66	8555.21	0.0297949	0.171546	0.0786258
	YEL059W	YEL059W	6	1440.26	8063.84	0.0102698	556.51	7632.57	0.0330699	0.178607	0.0729125
	YEL068C	YEL068C	6	1229.17	7256.85	0.0111473	618.625	7065.46	0.0333684	0.169381	0.0875562
	YEN1	YER041W	5	1390.77	7512.88	0.0101753	486.82	6502.38	0.0352558	0.185118	0.074868
	YER004W	YER004W	6	1256.44	7074.04	0.0109867	530.25	6695.29	0.0393688	0.177613	0.0791975
	YER007C-A	YER007C-A	6	1026.16	6225.64	0.0128358	406.02	5886.28	0.0397776	0.164828	0.0689774
	YER010C	YER010C	6	1352.9	7690.14	0.00993018	616.1	7560.35	0.0314453	0.175927	0.0814909
	YER028C	YER028C	6	1341.28	7563.89	0.0102871	543.38	7175.04	0.0380208	0.177327	0.075732
	YER030W	YER030W	6	1310.98	7732.06	0.00948937	523.18	7025.06	0.0386068	0.169551	0.0744734
	YER034W	YER034W	6	1477.13	8461.28	0.00938947	565.6	7837.6	0.0331375	0.174575	0.0721649
	YER049W	YER049W	5	1346.33	7643.68	0.0135013	494.9	6356.94	0.0357398	0.176136	0.0778519
	YER051W	YER051W	4	1201.9	6755.38	0.0121465	557.6	7083.05	0.0463311	0.177917	0.0787231
	YER053C	YER053C	5	1532.17	8837.5	0.0123091	502.98	6675.09	0.0354915	0.173371	0.0753518
	YER066C-A	YER066C-A	8	1123.7	6378.4	0.0111824	596.7	6716.7	0.0352441	0.176173	0.0888383
	YER067W	YER067W	8	1149.2	6517.38	0.0115314	572.475	6712.45	0.0374777	0.176329	0.0852856
	YER071C	YER071C	8	1138.15	6534.8	0.0119266	600.95	6576.45	0.0382912	0.174168	0.0913791
	YER083C	YER083C	8	1887	11218.3	0.0116769	1186.6	11241.3	0.0322319	0.168207	0.105557
	YER084W	YER084W	8	1218.9	6687.38	0.0104273	600.95	6886.27	0.0313877	0.182269	0.0872679
	YER085C	YER085C	8	1166.2	6550.1	0.0119682	562.7	6866.73	0.0356217	0.178043	0.0819458
	YGL015C	YGL015C	6	1454.91	7955.27	0.00978473	598.93	7288.67	0.0341242	0.182886	0.0821727
	YGL034C	YGL034C	6	1295.83	7269.98	0.0113589	598.93	7124.54	0.0308076	0.178244	0.0840658
	YGL036W	YGL036W	6	1308.45	7594.19	0.011597	479.75	7011.42	0.0423387	0.172296	0.0684241
	YGL039W	YGL039W	6	1266.54	7244.73	0.0105462	577.72	7070.5	0.0361207	0.174822	0.0817085
	YGL041C	YGL041C	6	1246.34	7041.72	0.0111609	633.27	6927.59	0.0348916	0.176994	0.0914127
	YGL045W	YGL045W	6	1074.64	6340.78	0.0131677	412.08	5832.75	0.039085	0.169481	0.0706494
	YGL046W	YGL046W	6	960.51	6079.19	0.0124157	421.17	5976.67	0.0294035	0.158	0.070469
	YGL050W	YGL050W	6	1297.34	7316.44	0.0106698	508.03	6955.87	0.0362833	0.177318	0.0730362
	YGL051W	YGL051W	5	1431.17	7856.29	0.0127129	446.42	6082.22	0.0371273	0.182169	0.0733975
	YGL057C	YGL057C	5	1499.85	8368.86	0.0140797	388.345	5609.54	0.0409688	0.179218	0.0692294
	YGL059W	YGL059W	6	1367.54	7716.9	0.0103041	523.685	7105.35	0.0387239	0.177214	0.0737029
	YGL059W	Kinases	1	1191.87	7476.35	0.0114964	455.1	6450.12	0.0373354	0.159419	0.0705568
	YGL060W	YGL060W	6	1434.2	7689.13	0.0105117	592.87	7073.03	0.0409808	0.186523	0.0838212
	YGL072C	YGL072C	5	1266.04	6647.82	0.0178941	418.14	5376.23	0.043924	0.190444	0.0777757
	YGL079W	YGL079W	5	1224.12	6565	0.0113653	450.46	6133.23	0.033344	0.186462	0.0734458
	YGL080W	YGL080W	5	1120.09	6226.65	0.013009	438.34	5732.76	0.0387233	0.179886	0.0764623
	YGL081W	YGL081W	5	1026.67	6145.35	0.0242062	284.315	4679.33	0.0500778	0.167065	0.0607598
	YGL082W	YGL082W	5	1397.33	7824.98	0.0136034	570.65	6864.46	0.0361879	0.178573	0.0831311
	YGL085W	YGL085W	5	1353.4	7463.9	0.0104623	509.04	6748.82	0.035145	0.181326	0.0754265
	YGL196W	YGL196W	5	1512.98	8485.01	0.0123676	408.04	5830.73	0.0366731	0.178312	0.0699809
	YGL198W	YGL198W	5	1624.08	8765.29	0.00986101	623.17	7453.29	0.0358395	0.185285	0.0836101
	YGR004W	YGR004W	10	1483.25	7822.98	0.0127734	590.75	6562	0.0386277	0.189602	0.0900259
	YGR012W	YGR012W	10	1468.8	7908.4	0.0139249	677.45	6752.83	0.0332906	0.185727	0.100321
	YGR015C	YGR015C	10	1452.22	7628.75	0.0148326	595	6730.73	0.0343651	0.190361	0.0884005
	YGR016W	YGR016W	10	1489.2	7718.85	0.0138978	646	6779.6	0.0347449	0.19293	0.0952859
	YGR017W	YGR017W	10	1505.35	8489.8	0.0102665	625.6	6863.33	0.0291081	0.177313	0.0911511
	YGR021W	YGR021W	10	1438.2	7893.52	0.0139224	504.05	7021	0.0320383	0.1822	0.0717918
	YGR026W	YGR026W	10	1464.55	7828.5	0.0161233	598.4	6741.35	0.0355929	0.187079	0.0887656
	YGR031W	YGR031W	10	1333.65	7818.3	0.0156457	504.05	7021.42	0.0302985	0.170581	0.0717875
	YGR033C	YGR033C	10	1345.55	7578.6	0.0138177	514.25	6610.02	0.0346342	0.177546	0.0777986
	YGR035C	YGR035C	10	1494.3	8101.77	0.0139349	655.35	7009.95	0.0313491	0.184441	0.0934885
	YGR039W	YGR039W	10	1348.95	7371.2	0.0149289	629.85	6307.85	0.0301984	0.183003	0.0998518
	YGR042W	YGR042W	9	1139.85	6400.5	0.0117494	629.85	6785.55	0.0299995	0.178088	0.0928222
	YGR043C	YGR043C	9	1174.7	6430.25	0.0115997	598.4	6948.33	0.0365762	0.182683	0.0861214
	YGR045C	YGR045C	9	1047.2	5986.55	0.0127524	589.475	6596	0.0322119	0.174925	0.0893686
	YGR051C	YGR051C	9	1072.7	6100.45	0.0126128	601.8	6583.67	0.0361434	0.175839	0.091408
	YGR052W	YGR052W	9	1006.4	5863.3	0.0147461	572.9	6523.75	0.0330489	0.171644	0.0878176
	YGR054W	YGR054W	9	1116.05	6039.25	0.0118427	588.2	6741.35	0.0425728	0.184799	0.0872526
	YGR058W	YGR058W	9	1069.72	6088.55	0.0126859	614.55	6665.7	0.0323963	0.175694	0.0921959
	YGR064W	YGR064W	9	447.1	5721.35	0.361117	589.05	6894.35	0.0389975	0.0781459	0.0854395
	YGR066C	YGR066C	9	1267.35	6715.85	0.0106252	607.75	6732	0.0339879	0.18871	0.0902778
	YGR069W	YGR069W	9	1116.05	6114.9	0.0259066	584.375	6822.95	0.0375012	0.182513	0.0856484
	YGR071C	YGR071C	9	1183.2	7137.88	0.012898	467.5	6097.05	0.0463393	0.165764	0.0766764
	YGR079W	YGR079W	9	1214.65	6428.13	0.0110682	568.65	6500.8	0.0448067	0.188959	0.0874738
	YGR081C	YGR081C	9	973.25	5333.75	0.0144784	621.35	5655.48	0.0339379	0.18247	0.109867
	YGR161C	YGR161C	10	1367.22	7181.65	0.0161798	528.7	6217.75	0.0332924	0.190377	0.0850308
	YGR161C	Phosphatases	1	560.06	6681.36	0.0344136	644.52	8401.72	0.0332674	0.0838243	0.0767129
	YGR164W	YGR164W	10	1436.93	7686.55	0.0128651	633.25	6289.15	0.0346366	0.186941	0.100689
	YGR168C	YGR168C	10	1450.1	7738.83	0.0150844	656.2	6665.7	0.0310816	0.18738	0.0984443
	YGR173W	YGR173W	10	1473.9	7989.58	0.0130599	661.3	6812.75	0.0319397	0.184478	0.097068
	YGR176W	YGR176W	10	1251.2	7502.95	0.0163587	413.95	6583.25	0.0334746	0.166761	0.0628793
	YGR182C	YGR182C	10	1191.7	6040.1	0.0334197	491.3	6704.8	0.0451085	0.197298	0.0732759
	YGR203W	YGR203W	9	1051.45	5954.25	0.0125836	621.35	6675.9	0.0317325	0.176588	0.0930736
	YGR203W	Phosphatases	1	1124.22	7449.29	0.0131425	454.28	5939.26	0.0354137	0.150916	0.0764876
	YGR205W	YGR205W	9	1094.8	6142.1	0.0121753	600.1	6969.15	0.0381674	0.178245	0.0861081
	YGR206W	YGR206W	9	1181.5	6494.85	0.0104429	617.95	7050.75	0.0304075	0.181913	0.0876432
	YGR207C	YGR207C	9	1082.9	6030.75	0.0121939	612	6948.75	0.0321218	0.179563	0.0880734
	YGR212W	YGR212W	9	1224	6597.7	0.0108746	566.95	6265.35	0.0354669	0.185519	0.0904898
	YHL041W	YHL041W	9	1135.6	6253.45	0.0119355	600.1	6587.5	0.0317735	0.181596	0.0910968
	YHL042W	YHL042W	9	1068.03	5949.58	0.0123745	566.1	5997.6	0.0314658	0.179514	0.0943878
	YHL044W	YHL044W	9	1059.1	5939.8	0.0123926	595	6530.55	0.0294529	0.178306	0.0911102
	YHL045W	YHL045W	9	1151.75	6277.25	0.0112593	609.025	6843.35	0.0359454	0.18348	0.0889952
	YHL046C	YHL046C	9	1166.63	6338.45	0.0118294	584.8	6584.95	0.0351054	0.184056	0.0888086
	YHR022C	YHR022C	10	1401.22	7672.52	0.0162349	583.1	6158.25	0.0358326	0.182628	0.094686
	YHR029C	YHR029C	10	1504.5	7973	0.0133373	560.575	6334.2	0.0371009	0.188699	0.0884997
	YHR048W	YHR048W	10	1428.85	7679.75	0.0140982	688.5	6744.75	0.0323721	0.186054	0.102079
	YHR049C-A	YHR049C-A	10	1411	7542.05	0.0157934	657.9	6792.35	0.0325514	0.187084	0.096859
	YHR076W	YHR076W	9	1044.22	6181.63	0.0147209	674.9	7021	0.0327744	0.168923	0.0961259
	YHR076W	Phosphatases	1	1144.72	7966.71	0.0113777	395.24	6051.6	0.0413574	0.143688	0.0653117
	YHR078W	YHR078W	9	1065.9	6076.65	0.0125007	628.15	7188.45	0.0363953	0.175409	0.0873832
	YHR080C	YHR080C	10	1433.95	7849.75	0.0148272	549.95	6723.08	0.0317484	0.182675	0.0818003
	YHR087W	YHR087W	9	532.95	6003.55	0.039495	382.925	5700.52	0.0562067	0.0887725	0.0671737
	YHR095W	YHR095W	9	1088	6070.7	0.0109304	638.775	6608.75	0.0321922	0.179222	0.0966559
	YHR097C	YHR097C	9	1173	6310.4	0.0108959	617.95	6886.7	0.032475	0.185884	0.0897309
	YHR105W	YHR105W	9	983.45	5739.63	0.0143265	569.5	6556.9	0.0302533	0.171344	0.0868551
	YHR111W	YHR111W	8	679.15	5629.55	0.0168692	332.35	5033.7	0.0390247	0.12064	0.066025
	YHR112C	YHR112C	8	1213.8	6632.13	0.0114307	516.8	6247.92	0.0396778	0.183018	0.0827155
	YHR113W	YHR113W	8	1140.7	6307.85	0.0116653	584.8	6374.15	0.035961	0.180838	0.0917456
	YHR115C	YHR115C	8	995.35	5671.2	0.0132351	540.6	6022.25	0.038983	0.17551	0.0897671
	YHR121W	YHR121W	9	1231.65	7022.27	0.0104204	571.2	7170.6	0.0344364	0.175392	0.0796586
	YHR182W	YHR182W	10	1483.25	7778.35	0.0148287	580.55	6319.75	0.0348909	0.19069	0.0918628
	YHR198C	YHR198C	10	1280.95	7079.23	0.0179762	472.6	5621.9	0.0394011	0.180945	0.0840641
	YHR199C	YHR199C	10	1390.18	7612.17	0.0170913	598.4	6244.1	0.0362639	0.182626	0.0958345
	YHR209W	YHR209W	10	1432.25	7531.85	0.0172003	603.5	6510.15	0.0348262	0.190159	0.0927014
	YHR210C	YHR210C	10	1366.8	7360.58	0.0145173	595.85	6414.1	0.031635	0.185692	0.0928969
	YIL001W	YIL001W	10	1414.4	7475.75	0.0151056	602.65	6375.85	0.0325573	0.189198	0.0945207
	YIL012W	YIL012W	10	1296.25	7621.95	0.0208185	642.6	6725.63	0.0279368	0.170068	0.095545
	YIL023C	YIL023C	9	886.125	5559.42	0.0172011	600.1	6907.1	0.0368535	0.159392	0.0868816
	YIL024C	YIL024C	9	1133.9	6137	0.0117885	611.15	7064.77	0.0371522	0.184765	0.0865067
	YIL025C	YIL025C	9	1041.68	5826.75	0.0122017	649.4	6878.2	0.0298977	0.178775	0.0944142
	YIL028W	YIL028W	9	972.4	5725.6	0.0146879	579.7	6824.65	0.0463884	0.169834	0.0849421
	YIL029C	YIL029C	9	978.35	5655.9	0.0136066	601.8	7094.52	0.0399409	0.172979	0.084826
	YIL032C	YIL032C	10	1395.7	7789.4	0.0202415	491.3	6601.95	0.0369791	0.179179	0.0744174
	YIL039W	YIL039W	9	1135.6	6253.45	0.0111597	610.3	6836.55	0.0363892	0.181596	0.0892702
	YIL040W	YIL040W	9	1026.8	6057.1	0.0205456	776.05	7443.02	0.0426886	0.16952	0.104265
	YIL041W	YIL041W	9	1117.75	6038.4	0.0125705	589.9	6522.05	0.0333417	0.185107	0.090447
	YIL057C	YIL057C	9	983.025	6193.95	0.0146734	416.5	6519.5	0.0382364	0.158707	0.0638853
	YIL064W	YIL064W	9	997.9	5794.45	0.013398	615.4	6476.15	0.0312986	0.172217	0.0950256
	YIL077C	YIL077C	8	1071.85	6056.25	0.0140154	663.425	6711.6	0.0326806	0.176982	0.0988475
	YIL086C	YIL086C	8	1157.7	6534.8	0.0109351	593.3	6485.08	0.0413346	0.177159	0.0914869
	YIL087C	YIL087C	8	1157.7	6409	0.0114903	585.65	6491.45	0.0361778	0.180637	0.0902187
	YIL088C	YIL088C	8	1165.35	6410.7	0.0115596	617.1	6786.83	0.0349583	0.181782	0.0909261
	YIL090W	YIL090W	9	1333.65	6892.65	0.0137115	793.05	7904.15	0.0335769	0.193489	0.100333
	YIL113W	Phosphatases	2	1213.19	8270.52	0.0136851	514.96	7242.24	0.0409225	0.146688	0.0711051
	YJL131C	YJL131C	13	1228.25	6788.95	0.0125134	643.45	7201.2	0.0354493	0.180919	0.0893532
	YJL135W	YJL135W	14	1222.3	6736.25	0.010243	537.2	6947.9	0.0355931	0.181451	0.0773183
	YJL142C	YJL142C	14	1303.47	7155.3	0.0100144	554.2	7317.65	0.0376521	0.182168	0.0757347
	YJL144W	YJL144W	14	1345.13	7462.58	0.00934225	604.35	7684.85	0.0357688	0.18025	0.0786417
	YJL147C	YJL147C	14	1178.53	6666.98	0.0109002	581.4	6811.9	0.0357848	0.176771	0.0853506
	YJL149W	YJL149W	14	1094.38	6000.15	0.011777	525.725	6567.52	0.027548	0.182392	0.0800492
	YJL150W	YJL150W	14	1066.75	5785.1	0.0149359	546.55	6672.92	0.0308663	0.184396	0.0819057
	YJL152W	YJL152W	14	1257.15	6808.92	0.0108701	640.9	7276.42	0.0361349	0.184633	0.088079
	YJL161W	YJL161W	14	1216.35	6733.27	0.0104439	598.4	7141.27	0.0346241	0.180648	0.0837946
	YJL162C	YJL162C	14	1080.35	6094.5	0.0135092	568.65	6618.52	0.0319989	0.177266	0.085918
	YKL023W	YKL023W	13	1390.6	7660.2	0.0102136	647.7	8188.9	0.0361046	0.181536	0.0790949
	YKL027W	YKL027W	13	1362.55	8296	0.0107814	733.55	8325.75	0.0455498	0.164242	0.0881062
	YKL031W	YKL031W	13	1353.2	7721.83	0.01056	661.3	7961.52	0.0360511	0.175243	0.083062
	YKL102C	YKL102C	14	1259.7	7086.02	0.0109137	619.65	7415.4	0.0347826	0.177773	0.0835626
	YKL105C	YKL105C	14	1267.78	6930.48	0.0107791	526.15	7111.1	0.0405714	0.182928	0.07399
	YKL107W	YKL107W	14	1333.65	7160.83	0.00982124	592.45	7300.65	0.0332258	0.186242	0.0811503
	YKL118W	YKL118W	14	1122.43	6538.63	0.0182713	524.875	6965.33	0.0277921	0.171661	0.0753554
	YKL121W	YKL121W	14	1215.07	6799.58	0.0110161	563.55	6878.2	0.0379963	0.178698	0.0819328
	YKL123W	YKL123W	14	1286.05	6723.08	0.0105976	560.15	6840.8	0.0396966	0.191289	0.0818837
	YKL131W	YKL131W	14	1137.3	6259.83	0.0122088	565.675	6809.35	0.0327527	0.181682	0.0830733
	YKL133C	YKL133C	13	1268.63	6957.67	0.0127106	662.15	7676.35	0.0367494	0.182335	0.0862584
	YKL136W	YKL136W	13	1297.1	6738.8	0.0139829	696.15	7428.58	0.0332578	0.192482	0.0937124
	YKL137W	YKL137W	13	940.1	7681.45	0.0262855	657.9	7752	0.0362168	0.122386	0.0848684
	YKL146W	YKL146W	13	1286.9	6945.77	0.0115257	618.8	7545.45	0.0381075	0.185278	0.0820097
	YKL147C	YKL147C	13	1328.55	7083.05	0.0117902	676.175	7862.5	0.0399035	0.187568	0.086
	YKL151C	YKL151C	13	1309.85	7221.6	0.0106829	650.25	7679.33	0.0374007	0.181379	0.0846754
	YKL160W	YKL160W	13	1295.4	7010.8	0.0101346	596.7	6843.77	0.0367946	0.184772	0.0871888
	YKL161C	YKL161C	13	1365.1	7690.8	0.0105329	527	7844.65	0.0391683	0.177498	0.0671795
	YKL161C	Kinases	1	1298.06	8209.02	0.00987166	559.24	6915.06	0.0314626	0.158126	0.0808728
	YKL162C	YKL162C	13	1314.1	7201.2	0.010682	657.05	7555.65	0.0374269	0.182483	0.0869614
	YKL171W	Kinases	1	615.82	7359.91	0.0317445	635.5	8159	0.0295685	0.0836722	0.0778894
	YKL222C	YKL222C	14	1238.45	6724.77	0.0114287	596.7	7161.25	0.0350475	0.184162	0.0833234
	YKR005C	YKR005C	14	1258.85	6652.1	0.0127773	542.3	7227.55	0.0375661	0.189241	0.0750323
	YKR007W	YKR007W	14	1049.75	5959.35	0.0151134	374.85	6148.05	0.0343403	0.176152	0.0609706
	YKR012C	YKR012C	14	1286.9	6861.2	0.0104478	548.25	7094.95	0.0379988	0.187562	0.0772733
	YKR015C	YKR015C	14	1246.1	6924.1	0.0110177	583.1	7071.15	0.033894	0.179966	0.0824618
	YKR016W	YKR016W	14	1108.4	6268.75	0.0125624	537.2	6819.55	0.0372865	0.176814	0.0787735
	YKR017C	YKR017C	14	1218.9	6938.55	0.0110663	588.2	7344.85	0.0341796	0.175671	0.0800833
	YKR018C	YKR018C	14	1247.8	6947.9	0.0112244	522.75	7151.05	0.0361552	0.179594	0.0731012
	YKR021W	YKR021W	14	1125.4	6239.85	0.0123453	535.5	6687.38	0.034757	0.180357	0.0800762
	YKR030W	YKR030W	14	1170.03	6295.1	0.0118958	540.6	6632.13	0.0386982	0.185864	0.0815123
	YKR032W	YKR032W	14	1260.13	6917.73	0.0106403	524.45	7159.55	0.0353236	0.182159	0.0732518
	YKR033C	YKR033C	14	1255.45	6851.85	0.0114047	609.875	7264.52	0.0337463	0.183228	0.0839526
	YKR035C	YKR035C	13	1200.2	6856.95	0.0145565	573.75	6879.05	0.0359534	0.175034	0.0834054
	YKR043C	YKR043C	13	1178.1	6656.77	0.0142141	600.1	7423.9	0.0382256	0.176978	0.0808335
	YKR045C	YKR045C	13	1398.25	7373.75	0.0132747	661.3	7835.73	0.0373696	0.189625	0.0843955
	YKR047W	YKR047W	13	1313.25	6792.35	0.0184293	676.175	8754.58	0.0388874	0.193343	0.0772367
	YKR049C	YKR049C	13	1168.75	6776.2	0.0118716	540.6	7240.3	0.0374762	0.172479	0.0746654
	YKR051W	YKR051W	13	1360	7464.7	0.0104017	639.2	7766.02	0.0391558	0.182191	0.0823073
	YKR060W	YKR060W	13	1230.8	6776.2	0.0125333	595.85	7085.6	0.0343691	0.181636	0.0840931
	YKR064W	YKR064W	13	1115.2	6438.75	0.0126978	637.075	7063.92	0.0332189	0.173201	0.0901872
	YKR065C	YKR065C	13	1233.35	7228.83	0.0149697	574.6	7176.13	0.0472135	0.170615	0.080071
	YLL020C	YLL020C	13	1353.63	7355.48	0.0103367	615.4	7398.83	0.0362535	0.18403	0.0831753
	YLR016C	YLR016C	14	1258.85	6697.15	0.0129297	542.3	7136.17	0.0381361	0.187968	0.0759931
	YLR020C	YLR020C	14	1200.2	6332.5	0.013866	538.9	6914.75	0.0386409	0.18953	0.0779348
	YLR021W	YLR021W	14	1061.65	5623.6	0.0161459	494.7	6336.75	0.0405333	0.188785	0.0780684
	YLR023C	YLR023C	14	1211.25	6483.8	0.0134323	491.3	6707.35	0.0353131	0.186812	0.073248
	YLR042C	YLR042C	14	986	6125.95	0.015552	421.6	6172.7	0.0400574	0.160955	0.0683007
	YLR046C	YLR046C	14	1289.45	6872.25	0.00998179	544.85	7147.65	0.0339955	0.187631	0.0762279
	YLR047C	YLR047C	14	1127.95	6256	0.0126845	577.15	7448.55	0.0313394	0.180299	0.0774849
	YLR049C	YLR049C	14	1233.35	7070.73	0.0106777	581.4	7074.55	0.0352601	0.17443	0.0821819
	YLR053C	YLR053C	14	1151.32	6362.67	0.0104828	566.1	6784.7	0.0321424	0.180949	0.0834377
	YLR054C	YLR054C	14	1371.05	7128.1	0.00969572	653.65	7326.15	0.0365973	0.192344	0.0892215
	YLR057W	YLR057W	13	1227.4	6812.33	0.0125522	594.15	7297.25	0.0418599	0.180173	0.0814211
	YLR063W	YLR063W	13	1311.55	6284.05	0.0224978	577.15	7394.15	0.0395816	0.208711	0.0780549
	YLR064W	YLR064W	13	1224.85	6960.65	0.01108	607.75	7531.85	0.0398593	0.175968	0.0806907
	YLR065C	YLR065C	13	1002.15	5674.6	0.0127125	504.9	6703.1	0.0389673	0.176603	0.0753234
	YLR072W	YLR072W	13	1169.6	6562	0.0119268	600.95	6975.95	0.0373444	0.178238	0.086146
	YLR073C	YLR073C	13	1284.35	7154.88	0.0101783	627.3	7742.65	0.0351913	0.179507	0.0810188
	YLR077W	YLR077W	13	1313.68	7179.95	0.0106889	698.7	8103.9	0.034874	0.182965	0.0862177
	YMR291W	Kinases	1	1274.28	8217.22	0.0106792	474.78	6566.56	0.0345866	0.155074	0.0723027
	YND1	YER005W	6	1345.32	7631.56	0.0102963	673.67	7364.92	0.038577	0.176284	0.0914701
	YNR047W	Kinases	2	883.14	6779.76	0.016622	439.52	5049.56	0.0348091	0.130261	0.0870412
	YOL045W	Kinases	1	1243.12	8211.89	0.0101564	504.3	6340.65	0.0339223	0.15138	0.0795344
	YOL128C	Kinases	2	1180.39	8114.72	0.0103967	456.33	5462.43	0.037534	0.145463	0.0835397
	YOR267C	Kinases	2	548.58	7192.22	0.0371261	487.08	6097.52	0.0316181	0.0762741	0.0798817
	YPC1	YBR183W	2	1116.36	6491.94	0.0107303	439.32	6084.96	0.0359949	0.171961	0.0721977
	YPK1	YKL126W	14	1490.05	7990.42	0.0135301	675.75	8786.45	0.0467721	0.18648	0.0769082
	YPK1	Kinases	1	988.1	7531.7	0.0557581	457.15	7287.75	0.0759805	0.131192	0.0627286
	YPK2	Kinases	2	1154.56	7726.04	0.0124798	554.32	6521.87	0.0361234	0.149437	0.084994
	YPL141C	Kinases	1	1197.61	7856.42	0.0122731	569.08	7411.98	0.033407	0.152437	0.0767784
	YPL150W	Kinases	1	1302.98	8177.86	0.00984865	543.66	8250.02	0.0318897	0.15933	0.065898
	YPL236C	Kinases	1	1260.75	7922.02	0.0110393	607.21	7894.14	0.0323804	0.159145	0.0769191
	YPT10	YBR264C	4	1345.97	7494.02	0.01039	549.1	7584.55	0.037929	0.179606	0.0723972
	YUR1	YJL139C	14	1211.25	6998.05	0.0108385	593.3	7405.2	0.033626	0.173084	0.0801194
	YVH1	Phosphatases	2	739.23	5038.08	0.0330377	361.62	5138.12	0.0481441	0.146729	0.0703798
	ZIP1	YDR285W	5	1343.3	7427.54	0.0120237	477.73	6474.1	0.0351041	0.180854	0.073791
	ZRG8	YER033C	6	1445.31	8297.15	0.0103191	622.16	8250.69	0.0327416	0.174194	0.075407
	sga85	sga85	1	1297.8	7574.28	0.0103845	645.96	8050.56	0.0276669	0.171343	0.0802379
	sga85	sga85	1	1937.46	11478.6	0.00811401	931.56	12667.2	0.0193744	0.168789	0.0735411
	sga85	sga85	1	1130.64	6664.14	0.0108255	652.26	7754.04	0.0311995	0.16966	0.0841187
	sga85	sga85	1	1182.72	6642.72	0.0117116	742.56	8537.76	0.0264636	0.178048	0.0869736
	sga85	sga85	2	1275.96	7336.14	0.0121891	840.84	9161.46	0.0286641	0.173928	0.0917801
	sga85	sga85	2	1213.8	6952.26	0.00948894	486.36	5438.16	0.103854	0.174591	0.0894347
	sga85	sga85	2	1145.34	6622.98	0.0114231	513.24	6569.64	0.0332185	0.172934	0.078123
	sga85	sga85	2	1160.88	6567.12	0.0102924	525.84	6410.04	0.0346064	0.176772	0.0820338
	sga85	sga85	3	1327.28	7118.33	0.0159588	457.3	5882.85	0.0377455	0.186459	0.0777344
	sga85	sga85	3	1343.85	7267.92	0.0112421	525.3	6550.95	0.0366485	0.184902	0.0801868
	sga85	sga85	3	1311.55	7347.83	0.0118979	532.1	6777.9	0.0359177	0.178495	0.0785051
	sga85	sga85	3	1305.18	7197.8	0.0129096	513.4	6457.02	0.0368885	0.18133	0.0795104
	sga85	sga85	4	1496	9109.45	0.0200573	561.85	9101.8	0.0370592	0.164225	0.0617295
	sga85	sga85	4	1263.95	7477.02	0.013826	504.475	7152.75	0.0410931	0.169045	0.0705288
	sga85	sga85	4	1281.8	6966.6	0.0101582	517.65	6460	0.0392185	0.183992	0.0801316
	sga85	sga85	4	361.25	6026.92		302.6	5728.15		0.0599394	0.0528268
	sga85	sga85	5	1395.82	7760.84	0.0142453	393.9	5590.35	0.0415954	0.179854	0.0704607
	sga85	sga85	5	1317.04	7325.53	0.0151749	537.32	6672.56	0.0374972	0.179788	0.0805268
	sga85	sga85	5	1297.34	7156.35	0.0111757	448.44	6236.75	0.0369633	0.181285	0.0719028
	sga85	sga85	5	1532.17	8250.69	0.0159774	369.66	5725.69	0.0362655	0.185702	0.0645617
	sga85	sga85	6	1385.72	7970.92	0.0119987	513.08	7318.46	0.033125	0.173847	0.0701076
	sga85	sga85	6	1217.05	6890.22	0.0117029	523.18	6794.27	0.0376526	0.176634	0.0770031
	sga85	sga85	6	1226.14	6713.47	0.0108982	550.45	6792.75	0.0374536	0.182639	0.0810349
	sga85	sga85	6	1307.44	7602.77	0.0132408	464.6	6874.06	0.0347161	0.171969	0.0675874
	sga85	sga85	8	1223.15	6650.4	0.0113315	538.05	6780.45	0.0361176	0.183921	0.0793531
	sga85	sga85	8	1116.05	6308.7	0.012144	558.45	6588.35	0.0354093	0.176906	0.0847633
	sga85	sga85	8	1141.55	6319.75	0.0126828	567.8	6689.08	0.0347298	0.180632	0.0848846
	sga85	sga85	8	1197.65	6299.35	0.0118036	552.5	6285.75	0.0526373	0.190123	0.0878972
	sga85	sga85	9	1205.3	6380.1	0.0109359	572.9	6502.5	0.0338443	0.188916	0.0881046
	sga85	sga85	9	1132.2	6204.58	0.0121372	577.15	6449.8	0.0328668	0.182478	0.0894834
	sga85	sga85	9	1068.45	6052.42	0.0125396	567.8	6754.95	0.0326502	0.176533	0.0840569
	sga85	sga85	9	1042.95	5845.45	0.0144003	598.4	7007.4	0.0403826	0.178421	0.0853954
	sga85	sga85	10	1484.1	7952.6	0.0144498	567.375	6642.33	0.0349926	0.186618	0.0854181
	sga85	sga85	10	1422.05	7421.35	0.0150489	606.9	6461.7	0.032405	0.191616	0.0939227
	sga85	sga85	10	1399.1	7242.85	0.0174836	547.4	6084.73	0.0335299	0.19317	0.0899629
	sga85	sga85	10	1319.2	6894.35	0.0147759	457.3	5682.25	0.0357801	0.191345	0.0804787
	sga85	sga85	13	1330.25	7247.1	0.0105244	578	7536.1	0.0355348	0.183556	0.0766975
	sga85	sga85	13	1232.5	6822.1	0.0108559	578	7245.83	0.0369668	0.180663	0.07977
	sga85	sga85	13	1300.5	7086.45	0.0114985	617.1	7550.13	0.0397836	0.183519	0.0817337
	sga85	sga85	13	1385.07	7363.55	0.0103876	561	6982.75	0.0400405	0.188098	0.0803408
	sga85	sga85	14	1266.5	6896.05	0.011078	538.05	7228.4	0.0363722	0.183656	0.0744356
	sga85	sga85	14	1201.9	6671.65	0.0109833	531.25	6980.2	0.0350505	0.18015	0.0761081
	sga85	sga85	14	1266.5	6930.9	0.0102306	526.15	7225	0.0363272	0.182732	0.0728235
	sga85	sga85	14	1297.53	6793.2	0.0123787	532.95	7084.75	0.0372441	0.191004	0.075225
	sga85	sga85	1	1291.5	7940.06	0.0113854	533	7201.24	0.033337	0.162656	0.074015
	sga85	sga85	1	919.63	7066.35	0.0152194	478.88	6612.48	0.0339556	0.130142	0.0724206
	sga85	sga85	1	1242.3	7764.17	0.011699	505.94	7290.21	0.0314855	0.160004	0.0693999
	sga85	sga85	1	632.22	7561.63	0.0356045	457.56	8149.98	0.0847401	0.083609	0.0561425
	sga85	sga85	2	1005.73	7103.66	0.0134717	414.92	6039.3	0.042446	0.141579	0.0687033
	sga85	sga85	2	1019.67	7107.35	0.0151641	455.51	5577.64	0.0359891	0.143467	0.0816672
	sga85	sga85	2	892.16	6409.12	0.0168783	295.2	4953.62	0.0519241	0.139202	0.0595928
	sga85	sga85	2	977.44	6905.63	0.0139248	330.46	4973.3	0.0451397	0.141542	0.0664468
	sga85	sga85	2	983.18	6717.44	0.0146638	394.01	5236.11	0.044798	0.146362	0.0752486
	sga85	sga85	2	1136.52	8131.94	0.0126011	514.96	5971.24	0.0307512	0.13976	0.08624
	sga85	sga85	2	1068.46	7903.57	0.0146546	415.74	5526.8	0.0349763	0.135187	0.0752226
	sga85	sga85	2	1228.77	8236.49	0.012004	493.64	6180.34	0.0344278	0.149186	0.0798726
	sga85	sga85	2	1096.34	7438.22	0.0134668	461.25	5554.68	0.0381354	0.147393	0.0830381
	sga85	sga85	2	1087.32	7433.3	0.0138046	478.88	5723.6	0.0367307	0.146277	0.0836676
	sga85	sga85	2	1086.5	7398.04	0.0128751	505.94	6155.74	0.0360907	0.146863	0.08219
	sga85	sga85	2	1084.04	7363.6	0.0123093	464.12	6176.24	0.0385714	0.147216	0.075146
	sga85	sga85	2	899.54	6921.62	0.0144955	422.3	6372.22	0.0365878	0.129961	0.066272
	sga85	sga85	2	1161.94	7833.46	0.0105746	462.48	6386.57	0.0342199	0.14833	0.0724145
	sga85	sga85	2	1073.79	7352.94	0.0136069	438.7	5682.19	0.036892	0.146035	0.0772061
	sga85	sga85	2	1107.82	7557.94	0.0132618	419.84	5352.96	0.0369653	0.146577	0.0784314
	sga85	sga85	2	1107.82	7548.92	0.0126584	410	5292.69	0.0404444	0.146752	0.0774653
	sga85	sga85	2	1251.32	8009.76	0.0102222	512.91	6328.35	0.0343325	0.156224	0.0810496
	sga85	sga85	2	1298.06	8291.84	0.0103089	542.02	6278.74	0.0326916	0.156547	0.0863262
	sga85	sga85	2	1220.98	8057.32	0.0114768	486.26	6004.04	0.0369387	0.151537	0.0809888
	sga85	sga85	2	1171.37	7841.25	0.0125928	511.27	6061.03	0.0352105	0.149386	0.0843536
	sga85	sga85	2	1167.68	7814.6	0.0128073	531.36	6838.8	0.0372728	0.149423	0.0776978
	sga85	sga85	2	1118.48	7500.95	0.0121091	481.75	6079.89	0.0389902	0.149112	0.0792366
	sga85	sga85	2	1124.22	7454.21	0.0122458	626.48	6828.55	0.0320744	0.150817	0.0917442
	sga85	sga85	2	1185.72	7853.14	0.010995	482.98	6427.57	0.039216	0.150987	0.0751419
	sga85	sga85	2	1098.8	7752.28	0.0133591	465.76	6052.83	0.0374505	0.141739	0.0769491
	sga85	sga85	2	1189	7797.79	0.0121793	588.76	6733.43	0.0320208	0.152479	0.0874383
	sga85	sga85	2	1200.07	7745.31	0.0113444	512.5	6575.58	0.0342252	0.154942	0.0779399
	sga85	sga85	2	1184.08	7817.88	0.0127366	441.16	5806.42	0.0363499	0.151458	0.075978
	sga85	sga85	2	1167.68	7901.52	0.0113033	433.78	5580.92	0.0365482	0.147779	0.0777255
	sga85	sga85	2	1148.82	7837.56	0.0113369	478.88	6301.7	0.0326457	0.146579	0.0759922
	sga85	sga85	2	1205.81	8288.15	0.0112604	423.94	6060.62	0.0340539	0.145486	0.0699499
	sga85	sga85	2	1203.35	8241.41	0.0120334	503.48	6504.24	0.0347601	0.146013	0.077408
	sga85	sga85	2	1157.84	7539.08	0.0122329	519.06	6721.95	0.0346	0.153578	0.0772187
	sga85	sga85	2	1130.37	7723.99	0.0115653	435.42	5475.96	0.0372025	0.146345	0.0795148
	sga85	sga85	2	1122.17	7384.51	0.0123323	494.46	6407.48	0.0400143	0.151963	0.0771692
	sga85	sga85	2	1142.26	7585.41	0.0118522	506.35	6824.04	0.0376231	0.150586	0.0742009
	sga85	sga85	2	1175.47	7719.48	0.0121721	503.48	6595.26	0.0355833	0.152273	0.0763397
	sga85	sga85	2	1200.48	7703.9	0.0105823	489.95	6534.99	0.0368134	0.155828	0.0749733
	sga85	sga85	2	1067.64	7178.69	0.0129818	418.2	6326.71	0.0424091	0.148724	0.0661007
	sga85	sga85	2	1280.84	8160.64	0.0113582	560.06	7134	0.0307734	0.156953	0.0785057
	sga85	sga85	2	1195.56	7945.8	0.012185	469.45	6828.55	0.0320203	0.150464	0.0687481
	sga85	sga85	2	964.73	6939.25	0.0147671	387.86	5175.02	0.046327	0.139025	0.0749485
	sga85	sga85	2	978.26	6933.1	0.014308	412.46	5976.16	0.0387308	0.1411	0.0690176
	sga85	sga85	2	1056.57	7532.11	0.0127952	498.56	7091.77	0.0311593	0.140275	0.0703012
	sga85	sga85	2	984.82	7029.04	0.0144816	432.96	5885.14	0.0367222	0.140107	0.0735683
	sga85	sga85	2	1116.02	7701.03	0.0121677	520.7	6855.2	0.0320271	0.144918	0.0759569
	sga85	sga85	2	1128.32	7989.26	0.0124186	457.56	6724	0.0337416	0.14123	0.0680488
	sga85	sga85	2	1163.58	7740.8	0.0117232	551.04	7764.58	0.0292419	0.150318	0.0709684
	sga85	sga85	2	1173.42	7900.7	0.0118982	510.04	7170.9	0.0304729	0.148521	0.0711264
	sga85	sga85	2	970.47	6653.07	0.0143602	440.34	6527.2	0.0373946	0.145868	0.0674623
	sga85	sga85	2	1078.71	7038.06	0.0122386	446.9	6728.92	0.0373183	0.153268	0.0664148
	4741	4741	4	714.85	9235.25	0	681.275	12909	0.0374311	0.0774045	0.0527752
	4741	4741	4	628.575	7490.2	0.0447011	408	7054.15	0.0718333	0.0839197	0.0578383
	4741	4741	5	207.05	3616.81	0.022609	157.055	3415.31	0.056579	0.0572466	0.0459856
	4741	4741	5	382.285	4427.33	0.209421	315.625	5673.17	0.116949	0.0863466	0.0556347
	4741	4741	6	203.01	4417.74	0.167759	344.41	6038.29	0.0809984	0.0459534	0.0570377
	4741	4741	6	466.62	5959	1.04151	298.96	5242.4	0.175871	0.0783051	0.0570273
	4741	4741	8	437.75	6210.1	0.0633971	214.2	5369.45	0.19502	0.07049	0.0398924
	4741	4741	8	985.15	4950.4					0.199004
	4741	4741	9	1187.88	6312.1	0.0116022	586.925	6641.48	0.0353279	0.188191	0.0883726
	4741	4741	9				521.9	5837.8			0.0894001
	4741	4741	10	284.75	3591.25	0.00547501	307.7	6287.45	0.0281279	0.0792899	0.0489388
	4741	4741	10	334.475	4077.45	0.0550367	358.7	6927.92	0.0231215	0.0820304	0.051776
	4741	4741	13	459	6025.65	0.549717	324.275	6234.33	0.0457215	0.0761744	0.0520144
	4741	4741	13	1166.2	5655.9		873.8	6871.4		0.206192	0.127165
	4741	4741	14	414.8	3984.38	0.0560292	792.2	6724.77	0.422052	0.104107	0.117803
	4741	4741	14	380.375	5093.63	0.0319037				0.0746766
	4741	4741	1	541.2	7109.4	0.0596915	273.06	5259.48	0.118496	0.0761246	0.0519177
	4741	4741	1	462.89	6601	0.0495888	391.96	6656.76	0.0568267	0.0701242	0.0588815
	4741	4741	2	515.78	6776.48	0.0410486	196.8	4225.46	0.0437784	0.0761133	0.0465748
	4741	4741	2	502.25	6879.39	0.215774	330.46	7225.02	0.133179	0.0730079	0.0457383
	4741	4741	2	413.28	5449.72	0.08373	266.5	4746.98	0.0606878	0.0758351	0.056141
	4741	4741	2	439.52	7129.08	0.084377	475.6	6906.86	0.132429	0.0616517	0.0688591
		YCL062W	2	1191.96	7162.68	0.0101845	645.12	7315.56	0.0301909	0.166413	0.0881846
		YAR037W	2	865.2	5176.92	0.0152204	577.92	5560.8	0.034915	0.167126	0.103927
		YAR040C	2	1126.44	6726.72	0.0108815	730.38	6986.7	0.0275624	0.167458	0.104539
		YAR043C	2	1178.52	6915.72	0.00935163	671.58	7212.66	0.0279905	0.170412	0.0931113
		YCL026C	3	1407.6	7058.4	0.0118915	662.15	6675.9	0.0492006	0.199422	0.0991851
		YCL012W	3	1248.65	6924.95	0.0109466	429.25	5481.65	0.0392457	0.180312	0.0783067
		YCL013W	3	1347.25	7472.35	0.0115283	444.55	5541.15	0.0398559	0.180298	0.080227
		YAL043C-a	4	882.3	6096.2	0.0162656	475.15	6853.55	0.0405921	0.14473	0.069329
		YER038W-A	5	1384.2	7733.57	0.0128302	598.425	6926.08	0.0374901	0.178986	0.0864017
		YER046W-A	5	1275.63	7142.72	0.0102981	555.5	6975.06	0.0354209	0.178592	0.0796409
		YER067C-A	8	1190.85	6653.8	0.0112891	589.9	6905.83	0.0352889	0.178973	0.0854206
		YER068C-A	8	737.375	9654.3	0.0276406	541.45	9461.35	0.0401186	0.0763779	0.0572276
		YKL158W	13	1171.3	6615.55	0.0110508	553.35	6948.75	0.0345304	0.177053	0.079633
