# Supplementary material for: Single‐cell profiling screen identifies microtubule‐dependent reduction of variability in signaling
Source: Mol Syst Biol. 2018 Apr 4;14(4):e7390. doi: 10.15252/msb.20167390 (PMC5884679; doi:10.15252/msb.20167390)
Supplement: Supplementary file 12 — Source Data for Figure 4 [file MSB-14-e7390-s010.zip]

Archive with 5 entries (4 files):
- MSB_7390_SD_Fig_4A-B.xlsx
- __MACOSX/
- __MACOSX/._MSB_7390_SD_Fig_4A-B.xlsx
- MSB_7390_SD_Fig_4C-E.xlsx
- __MACOSX/._MSB_7390_SD_Fig_4C-E.xlsx
