# Supplementary material for: Single‐cell profiling screen identifies microtubule‐dependent reduction of variability in signaling
Source: Mol Syst Biol. 2018 Apr 4;14(4):e7390. doi: 10.15252/msb.20167390 (PMC5884679; doi:10.15252/msb.20167390)
Supplement: Supplementary file 12 — Source Data for Figure 4 [file MSB-14-e7390-s010.zip › MSB_7390_SD_Fig_4A-B.xlsx]

## Sheet: Fig4A-Bdata
dose (nM)	WT TransmittedSignal_1	WT TransmittedSignal_2	WT TransmittedSignal_3	WT SignalVariation_1	WT SignalVariation_2	WT SignalVariation_3	Δbim1TransmittedSignal_1	Δbim1TransmittedSignal_2	Δbim1TransmittedSignal_3	Δbim1 SignalVariation_1	Δbim1 SignalVariation_2	Δbim1 SignalVariation_3	Δgim4 TransmittedSignal_1	Δgim4 TransmittedSignal_2	Δgim4 TransmittedSignal_3	Δgim4 SignalVariation_1	Δgim4 SignalVariation_2	Δgim4 SignalVariation_3	Δbim1Δgim4 TransmittedSignal_1	Δbim1Δgim4 TransmittedSignal_2	Δbim1Δgim4 TransmittedSignal_3	Δbim1Δgim4 SignalVariation_1	Δbim1Δgim4 SignalVariation_2	Δbim1Δgim4 SignalVariation_3
22.04	3.677	3.563	3.569	0.015	0.015	0.013	3.249	3.27	3.182	0.03	0.026	0.033	2.178	2.187	2.229	0.043	0.045	0.035	1.956	1.909	2.025	0.114	0.124	0.106
11.02	3.619	3.471	3.57	0.014	0.015	0.012	3.224	3.258	3.195	0.028	0.028	0.026	2.156	2.138	2.193	0.039	0.037	0.034	1.884	1.977	2.003	0.12	0.104	0.107
6.12	3.522	3.38	3.468	0.016	0.015	0.013	3.187	3.183	3.208	0.029	0.029	0.025	2.035	2.053	2.135	0.034	0.036	0.032	1.92	1.963	1.974	0.114	0.107	0.108
3.4	3.327	3.235	3.376	0.016	0.013	0.014	3.102	3.156	3.091	0.028	0.023	0.026	1.999	1.979	2.024	0.031	0.032	0.03	1.874	1.886	1.928	0.099	0.099	0.101
1.89	2.99	2.933	3.171	0.02	0.017	0.015	2.905	2.899	2.888	0.027	0.024	0.028	1.858	1.811	1.86	0.038	0.04	0.035	1.725	1.726	1.753	0.097	0.098	0.099
1.05	2.465	2.364	2.717	0.024	0.023	0.018	2.446	2.449	2.461	0.032	0.029	0.036	1.411	1.468	1.506	0.049	0.05	0.047	1.418	1.434	1.435	0.105	0.108	0.111
0.58	1.818	1.786	2.092	0.035	0.032	0.026	1.864	1.876	1.906	0.043	0.041	0.043	1.19	1.08	1.119	0.061	0.066	0.062	1.171	1.139	1.16	0.116	0.125	0.112
0.32	1.287	1.278	1.529	0.045	0.038	0.039	1.326	1.374	1.332	0.059	0.051	0.059	0.834	0.796	0.823	0.075	0.078	0.073	0.841	0.81	0.869	0.115	0.14	0.123
0.18	0.918	0.906	1.029	0.047	0.05	0.051	0.984	0.965	0.968	0.076	0.06	0.064	0.598	0.574	0.604	0.075	0.083	0.083	0.646	0.626	0.69	0.16	0.142	0.134
0.1	0.718	0.702	0.765	0.053	0.054	0.055	0.761	0.771	0.748	0.077	0.073	0.075	0.495	0.478	0.489	0.075	0.074	0.079	0.583	0.526	0.583	0.14	0.139	0.14
	0.535	0.547	0.52	0.057	0.072	0.058	0.539	0.549	0.537	0.092	0.09	0.089	0.362	0.357	0.36	0.073	0.086	0.073	0.407	0.409	0.443	0.128	0.173	0.141
	0.337	0.338	0.339	0.088	0.09	0.088	0.313	0.333	0.311	0.121	0.117	0.127	0.153	0.151	0.16	0.129	0.13	0.128	0.161	0.171	0.178	0.159	0.203	0.189
