# Supplementary material for: Single‐cell profiling screen identifies microtubule‐dependent reduction of variability in signaling
Source: Mol Syst Biol. 2018 Apr 4;14(4):e7390. doi: 10.15252/msb.20167390 (PMC5884679; doi:10.15252/msb.20167390)
Supplement: Supplementary file 12 — Source Data for Figure 4 [file MSB-14-e7390-s010.zip › MSB_7390_SD_Fig_4C-E.xlsx]

## Sheet: WT
minutes since induction	39	66	95	120	152	178
transmitted signal P	0.0397667	0.163569	0.344433	0.518581	0.759835	0.951491
	0.0286789	0.147829	0.350924	0.512073	0.806508	0.93242
	0.0444237	0.203241	0.38787	0.578447	0.82599	0.993355
	0.0326798	0.157422	0.337377	0.494516	0.684894	0.870839
	0.0303675	0.17265	0.374648	0.536012	0.736587	0.939872
	0.0352913	0.199832	0.464956	0.687972	0.922944	1.07121
	0.0893344	0.262037	0.510767	0.673933	0.956747	1.19121
	0.0425665	0.151524	0.329007	0.501352	0.642246	0.803299
	0.0665234	0.168992	0.336895	0.487009	0.652245	1.08281
	0.0191538	0.113001	0.292385	0.458121	0.689253	0.91683
	0.0496351	0.153822	0.301837	0.440457	0.621252	0.780538
	0.0345238	0.134551	0.316127	0.501379	0.712007	0.901917
	0.0136977	0.0913531	0.253922	0.45391	0.549674	0.67326
	0.0475901	0.222773	0.489628	0.668639	0.947278	1.11294
	0.0143526	0.155746	0.270611	0.415483	0.540597	0.652333
	0.0436002	0.155224	0.316187	0.470881	0.648827	0.760657
	0.0683225	0.225676	0.50333	0.695233	0.926491	1.12892
	0.0620889	0.202783	0.400046	0.562947	0.867837	1.08822
	0.0265216	0.160048	0.365568	0.51965	0.675498	0.831261
	0.0171928	0.111909	0.281807	0.453456	0.67606	0.862407
	0.0341076	0.138337	0.285461	0.41173	0.574418	0.676473
	0.0400153	0.256074	0.378037	0.539099	0.684572	0.849148
	0.0221006	0.157463	0.371807	0.52895	0.718658	0.904784
	0.0434695	0.17223	0.373102	0.569691	0.782759	0.891978
	0.0217423	0.15097	0.350786	0.501264	0.649961	0.833709
	0.0285621	0.146113	0.355408	0.569481	0.788148	0.954079
	0.014153	0.121154	0.317384	0.498494	0.694827	0.89113
	0.0432027	0.157135	0.303277	0.457931	0.66581	0.856451
	0.0276083	0.131399	0.305786	0.453079	0.622649	0.794744
	0.0197665	0.222077	0.464812	0.661854	0.775852	0.903119
	0.0314807	0.151454	0.326802	0.485347	0.660838	0.877269
	0.0781739	0.228873	0.464433	0.644333	0.833624	0.975549
	0.0450093	0.187863	0.364869	0.54536	0.826837	1.04667
	0.0462769	0.181354	0.415606	0.631301	0.924538	1.12451
	0.0355426	0.146906	0.317887	0.50752	0.717487	0.877824
	0.0445642	0.158739	0.354607	0.534312	0.756249	0.93063
	0.0281237	0.117583	0.268302	0.426888	0.59172	0.732103
	0.0451381	0.208217	0.430751	0.601626	0.859588	1.07951
	0.0257703	0.268103	0.554494	0.774165	0.979814	1.14026
	0.0467629	0.170613	0.325229	0.454613	0.651171	0.783802
	0.0349512	0.154167	0.378123	0.567092	0.761629	0.891382
	0.0445925	0.162472	0.361779	0.56118	0.754398	0.908905
	0.0136894	0.112736	0.28354	0.400377	0.52596	0.668724
	0.0150177	0.100924	0.198436	0.358257	0.53891	0.692871
	0.0243571	0.182387	0.396302	0.569747	0.795329	0.9985
	0.0239614	0.147859	0.490701	0.666679	0.842353	0.954472
	0.0940069	0.221899	0.418906	0.556685	0.702202	0.837542
	0.0431178	0.157198	0.329214	0.486439	0.650561	0.825031
	0.0554454	0.271697	0.60818	0.792046	1.01323	1.15068
	0.0683219	0.188217	0.384199	0.570269	0.777403	0.914483
	0.0360955	0.102464	0.23613	0.389652	0.587301	0.742391
	0.0407583	0.139442	0.329462	0.502246	0.707911	0.833826
	0.0530424	0.199186	0.446232	0.669294	0.905354	1.04746
	0.0774718	0.244227	0.501845	0.678835	0.867878	1.05331
	0.0240783	0.153487	0.335556	0.529063	0.721846	0.866638
	0.0561626	0.134118	0.29052	0.415356	0.57922	0.719781
	0.0485681	0.197429	0.393554	0.587079	0.780524	0.85749
	0.0398574	0.159958	0.35459	0.425561	0.493863	0.585239
	0.0549144	0.214331	0.461232	0.668333	0.918581	1.09211
	0.0934386	0.207175	0.387467	0.566773	0.774205	0.904967
	0.0538055	0.216468	0.43717	0.608464	0.82474	0.969905
	0.0619555	0.222207	0.460799	0.695557	0.981993	1.20075
	0.0357839	0.160844	0.322069	0.456711	0.591881	0.68544
	0.00495378	0.0996861	0.239863	0.367249	0.5141	0.671007
	0.0423086	0.163509	0.352259	0.500034	0.664272	0.814381
	0.0550821	0.219143	0.434576	0.658257	0.806748	0.919331
	0.023046	0.120846	0.259171	0.358418	0.512916	0.612942
	0.0767223	0.285368	0.451419	0.578254	0.81294	0.920328
	0.0295653	0.134437	0.328443	0.527848	0.742395	0.906841
	0.0361804	0.151797	0.348709	0.521958	0.770477	0.918456
	0.0314616	0.135469	0.297158	0.42445	0.583755	0.685424
	0.0451505	0.176354	0.551457	0.769735	0.972205	1.10073
	0.0275408	0.135669	0.302289	0.447464	0.60848	0.759781
	0.0277674	0.147199	0.339113	0.503711	0.638091	0.764943
	0.0324126	0.148358	0.323419	0.455899	0.618458	0.775539
	0.0749099	0.219798	0.483022	0.699739	0.96909	1.15777
	0.0252379	0.159049	0.401704	0.572652	0.729132	0.823249
	0.083387	0.249931	0.464251	0.642796	0.842361	1.01351
	0.0381384	0.168137	0.356632	0.488614	0.618518	0.776365
	0.0428791	0.176483	0.378492	0.557381	0.782678	0.909917
	0.0483455	0.179396	0.403818	0.566964	0.663588	0.792448
	0.062536	0.180561	0.369482	0.538807	0.73429	0.876088
	0.0466963	0.18574	0.425477	0.626245	0.888546	1.09574
	0.0298113	0.203455	0.447622	0.653186	0.814953	0.999784
	0.0619233	0.211202	0.435818	0.630613	0.870587	1.06328
	0.00514209	0.0782532	0.261403	0.421463	0.580121	0.687825
	0.0930565	0.239785	0.465226	0.658664	0.872496	1.02739
	0.0561766	0.197026	0.485468	0.686361	0.912301	1.08237
	0.048001	0.175868	0.402545	0.608225	0.836359	1.04009
	0.0497735	0.1579	0.330885	0.494111	0.657858	0.791902
	0.0328145	0.156014	0.380396	0.551438	0.732398	0.88136
	0.0346436	0.165137	0.386314	0.578564	0.793826	0.977071
	0.0630739	0.211286	0.456808	0.67082	0.880924	1.05681
	0.0635505	0.217619	0.419612	0.567648	0.729756	0.893233
	0.0524771	0.186569	0.377926	0.518606	0.672831	0.813547
	0.0247592	0.153826	0.359179	0.544411	0.746616	0.922269
	0.051588	0.153489	0.338278	0.484699	0.646788	0.762729
	0.064074	0.213321	0.41579	0.596552	0.816935	0.945473
	0.0352399	0.141929	0.33223	0.522288	0.754684	0.893731
	0.040162	0.159998	0.350181	0.524415	0.687798	0.822593
	0.0313317	0.176767	0.404982	0.590944	0.80956	0.927627
	0.00190761	0.0973175	0.27412	0.391667	0.542957	0.71425
	0.0375262	0.182147	0.483986	0.582634	0.749222	0.919873

## Sheet: del-bim1
minutes since induction	39	66	95	120	152	178
transmitted signal P	0.039946	0.163276	0.336899	0.51459	0.772048	0.933049
	0.0659285	0.139607	0.271938	0.434096	0.628099	0.789051
	0.0275932	0.106902	0.295015	0.438143	0.586413	0.744797
	0.0599891	0.339635	0.669316	0.816014	0.853869	0.887164
	0.00600626	0.0532762	0.0619374	0.0616194	0.0667887	0.0693398
	0.0330342	0.10206	0.165487	0.201674	0.248038	0.32552
	0.0305604	0.1498	0.354505	0.526606	0.757137	0.933608
	0.0247926	0.145621	0.387872	0.589095	0.835493	1.05363
	0.023528	0.157382	0.393053	0.564793	0.760969	0.939266
	0.00663416	0.042198	0.101243	0.141859	0.190333	0.24034
	0.0132423	0.0537956	0.166994	0.20488	0.306653	0.466823
	0.0935961	0.221195	0.46558	0.575929	0.702783	0.863776
	-0.00346196	0.0011659	0.0329136	0.0926728	0.153972	0.16571
	0.0129853	0.0750507	0.171059	0.274108	0.419669	0.557149
	0.0213512	0.147799	0.346425	0.565368	0.76787	0.929017
	0.0554493	0.242445	0.434675	0.615682	0.982951	0.98867
	0.0219326	0.111702	0.238076	0.368547	0.536481	0.711507
	0.0321868	0.0277261	0.0352499	0.073575	0.22758	0.0674059
	0.213021	0.325845	0.348844	0.365843	0.343524	0.311416
	0.0277101	0.122406	0.263231	0.385781	0.474018	0.56198
	0.0337412	0.18767	0.407352	0.588034	0.804147	0.956459
	0.0444762	0.186737	0.431605	0.66189	0.885056	1.02925
	0.0615038	0.186913	0.369106	0.530596	0.741267	0.905426
	0.0366481	0.149556	0.381514	0.597374	0.766209	0.891424
	0.0276183	0.154376	0.336074	0.512665	0.697208	0.925775
	0.014201	0.108247	0.263905	0.412681	0.614066	0.778131
	0.00446406	0.0388577	0.0996394	0.162363	0.245175	0.300208
	0.0320779	0.0871287	0.113784	0.106216	0.102417	0.100382
	0.0474849	0.289098	0.700155	0.971872	1.13986	1.16355
	0.042464	0.207431	0.411471	0.530308	0.738208	0.86542
	0.0468208	0.190407	0.388874	0.565392	0.809647	0.968004
	0.0103148	0.1201	0.307216	0.459306	0.645219	0.795768
	-0.00410355	0.041628	0.0564361	0.0793149	0.163105	0
	0.019144	0.162923	0.340656	0.451884	0.615654	0.772386
	0.0290671	0.157393	0.331021	0.478765	0.635337	0.793902
	-0.186376	0	0	0	0	0
	0.0288098	0.140592	0.324763	0.482358	0.679851	0.864028
	-0.0418003	0.259404	0	0	0	0
	0.0254468	0.163578	0.382975	0.550326	0.71952	0.900522
	0.0323936	0.16694	0.345313	0.483439	0.787403	0.919808
	0.0482095	0.272365	0.64709	0.870825	1.19862	1.46131
	0.031919	0.163911	0.379818	0.54183	0.748736	0.937642
	0.0265002	0.122854	0.283144	0.41417	0.607191	0.785004
	0.0235259	0.161343	0.356894	0.528987	0.748983	0.971551
	0.0207831	0.178593	0.402346	0.587822	0.84453	1.12796
	0.0347302	0.140826	0.267738	0.448198	0.561987	0.717118
	0.0340163	0.183353	0.406365	0.611217	0.861318	1.04839
	0.0578327	0.19922	0.368919	0.536789	0.746884	0.967898
	0.0388595	0.201294	0.365748	0.561302	0.727445	0.848807
	0.0319888	0.278189	0.402406	0.615283	0.814781	0.86298
	-0.0028918	0.00230818	0.00784469	0.0194485	0	0
	0.0638979	0.191947	0.328954	0.533291	0.732405	0.917121
	0.0295186	0.164584	0.347185	0.531547	0.723806	0.952564
	0.0295059	0.193905	0.386844	0.556161	0.772647	1.00507
	0.00762638	0.0135827	0.0539209	0.123969	0.135245	0.189264
	0.0847777	0.269122	0.498638	0.652638	0.806386	0.854985
	0.00820765	0.0773839	0.220496	0.358279	0.539149	0.745059
	0.047772	0.202819	0.414231	0.585803	0.698569	0.760699
	-0.00336363	0.0108754	0.139614	0.0121224	0.00574004	0.00393625
	0.00011617	0.07641	0.19623	0.33873	0.524848	0.693699
	0.0508547	0.209737	0.464207	0.625378	0.768398	0.883411
	0.0120897	0.0880437	0.241051	0.385927	0.56099	0.697333
	0.0323563	0.149838	0.345555	0.523679	0.725858	0.873383
	0.0460248	0.161516	0.343488	0.539532	0.701806	0.842675
	0.0282889	0.174321	0.37864	0.534565	0.730524	0.850171
	0.0486311	0.215735	0.353876	0.528894	0.711317	0.838874
	0.0318961	0.120497	0.256758	0.398234	0.508576	0.547383
	0.0388814	0.172156	0.382226	0.580292	0.79903	0.955159
	0.0433911	0.132787	0.278321	0.412875	0.570443	0.68687
	0.0305933	0.149783	0.33666	0.513986	0.714498	0.902029
	0.0494562	0.185869	0.367288	0.537238	0.718747	0.855339
	0.0397505	0.146108	0.296672	0.446315	0.638008	0.838465
	0.0812033	0.212841	0.378157	0.526809	0.697442	0.843957
	0.0288449	0.166656	0.364919	0.553236	0.744861	0.891933
	0.0370778	0.141174	0.27893	0.440613	0.667073	0.862456
	0.0506916	0.17885	0.382675	0.600295	0.809864	0.950825
	0.0192516	0.162524	0.360868	0.529476	0.729109	0.904124
	0.0209588	0.22288	0.476587	0.672048	0.82467	0.982415
	0.0272246	0.15725	0.335005	0.477282	0.613345	0.713826
	-0.0123481	0.144064	0.358559	0.558564	0.822451	0.968072
	0.0666282	0.250335	0.437532	0.663901	0.898668	1.11697
	0.0486719	0.223408	0.442322	0.624154	0.76627	0.913113
	0.0188142	0.122686	0.27442	0.447135	0.599107	0.72203
	0.011797	0.139911	0.314755	0.4925	0.720138	0.894446
	0.0271839	0.249783	0.441466	0.688541	0.886775	1.09537
	0.0422964	0.187391	0.392399	0.567355	0.764346	1.01141
	0.0232025	0.189436	0.432768	0.630056	0.831594	0.996715
	0.0400131	0.220178	0.439756	0.661295	0.877199	1.0499
	0.0324654	0.187085	0.375908	0.542632	0.751589	0.91766
	0.0271534	0.153234	0.285174	0.397913	0.500924	0.59935
	0.00852355	0.106252	0.269803	0.42535	0.631885	0.799996
	0.028705	0.132542	0.248063	0.39619	0.545385	0.680691
	0.0271762	0.157856	0.336797	0.504993	0.708022	0.853582
	0.0135756	0.160827	0.39957	0.632563	0.875014	1.0701
	0.0224416	0.137551	0.318774	0.481809	0.66269	0.781561
	0.0429971	0.169237	0.351336	0.542693	0.723636	0.847813
	0.0196195	0.111218	0.236626	0.336462	0.438391	0.54057
	0.0316112	0.200938	0.379597	0.528833	0.755437	0.939058
	0.0460253	0.207326	0.427958	0.615687	0.767746	0.909183
	0.0255919	0.170496	0.404573	0.634211	0.875268	1.06589
	0.0302524	0.132693	0.26915	0.411588	0.588137	0.725305
	0.00179905	0.0127942	0.0322488	0.0461577	0.0490786	0.0524427
	0.0375262	0.182147	0.483986	0.582634	0.749222	0.919873

## Sheet: del-gim4
minutes since induction	54	84	127	159	188
transmitted signal P	0.0807438	0.297563	0.603193	0.854065	1.06616
	0.0488096	0.176966	0.291028	0.347527	0.377344
	0.0418578	0.171092	0.421475	0.765415	0.953042
	0.0237426	0.149329	0.354528	0.521634	0.657776
	0.0162296	0.141612	0.387906	0.615806	0.838328
	0.0218494	0.162576	0.387444	0.584982	0.752714
	0.0112274	0.134033	0.378355	0.593107	0.768711
	0.0102973	0.106973	0.267397	0.387105	0.490644
	0.0659986	0.25316	0.560875	0.838347	1.06054
	0.0391615	0.213141	0.471596	0.681708	0.868807
	0.0356277	0.234312	0.534737	0.828634	1.16057
	0.0522292	0.25949	0.534071	0.767372	1.01341
	0.0440239	0.259598	0.57011	0.85956	1.10087
	0.0206015	0.134731	0.384267	0.593005	0.689829
	0.0735266	0.266658	0.463391	0.574289	0.664125
	-0.0150348	0.035538	0.20731	0.425253	0.659185
	0.0429217	0.164494	0.33656	0.460249	0.535023
	0.0706045	0.234814	0.395182	0.458382	0.494483
	0.0362825	0.1936	0.502989	0.780438	1.05479
	0.0480325	0.170862	0.373376	0.780836	0.826304
	0.083626	0.343569	0.685969	0.960765	1.25357
	0.0440474	0.175748	0.422165	0.645323	0.864342
	0.0313262	0.20417	0.471863	0.690738	0.892173
	0.0501235	0.195863	0.401361	0.666398	0.756672
	0.0762804	0.221432	0.347828	0.405292	0.438767
	0.0718801	0.226917	0.408572	0.516719	0.589187
	0.0491504	0.195458	0.38375	0.473711	0.572406
	0.0422062	0.136644	0.293614	0.477037	0.602119
	0.05028	0.226492	0.470611	0.673937	0.842721
	0.0261453	0.167767	0.46658	0.703685	0.911574
	0.0403835	0.191413	0.466163	0.668474	0.910733
	0.122314	0.815881	2.18936	2.87043	3.13776
	0.0918217	0.194724	0.285627	0.453969	0.40935
	0.0615372	0.203774	0.417392	0.595224	0.763254
	0.074078	0.221576	0.492162	0.726761	0.755675
	0.0612129	0.227811	0.545358	0.206336	0.760933
	0.084012	0.298474	0.606664	0.82153	0.969278
	0.0590376	0.136763	0.269454	0.380576	0.394994
	0.0854243	0.231086	0.443158	0.64101	0.794037
	0.0751251	0.249084	0.490575	0.689668	0.844344
	0.0846428	0.272479	0.553875	0.809855	1.28368
	0.0448371	0.168992	0.375122	0.546173	0.700684
	0.0787911	0.398787	0.709111	1.03699	1.29886
	0.0358089	0.217344	0.581601	0.871392	1.07615
	0.0741107	0.211034	0.515815	0.745566	0.879655
	0.0492281	0.289166	0.667185	0.963738	1.13705
	0.0402796	0.136779	0.297695	0.427827	0.542971
	0.104948	0.320774	0.600001	0.773369	0.932066
	0.059765	0.277039	0.64828	0.971807	1.18193
	0.0801279	0.331819	0.845195	1.22842	1.48158
	0.0411315	0.245477	0.665588	0.980662	1.20496
	0.0640465	0.203931	0.333447	0.380122	0.407084
	0.0289303	0.127739	0.314631	0.619999	0.353724
	0.0480709	0.17027	0.403715	0.583383	0.851885
	0.0378119	0.0666803	0.0927109	0.109152	0.107249
	0.075367	0.212018	0.411798	0.561996	0.744327
	0.0171203	0.102099	0.267533	0.446712	0.631975
	0.070075	0.239393	0.469587	0.897178	0.959528
	0.0779994	0.263396	0.550281	0.683486	0.790276
	0.0545187	0.216313	0.494149	0.704193	0.868339
	0.0627664	0.264471	0.595435	0.851878	1.06638
	0.0395635	0.196932	0.503093	0.736453	0.987832
	0.0327775	0.12914	0.325613	0.499231	0.66804
	0.0469805	0.178426	0.443628	0.710756	0.899783
	0.0412513	0.126872	0.345456	0.460874	0.558192
	0.0779599	0.387144	0.826086	1.14583	1.46941
	0.0448679	0.20213	0.453832	0.723499	0.951576
	0.0430965	0.231974	0.604004	0.905184	1.17521
	0.0376408	0.244878	0.572839	0.833977	1.02554
	0.0581669	0.274558	0.663623	0.940062	1.24571
	0.0534056	0.206226	0.485362	0.705152	0.913522
	0.0325226	0.213314	0.511128	0.725881	0.923001
	0.0730109	0.264549	0.496817	0.728845	0.935039
	-0.006423	-0.00638371	-0.00213097	-0.00204961	-0.00692043
	-0.00790532	-0.0110507	-0.011199	-0.00971467	-0.00709713
	0.163669	0.43583	0.874904	1.14348	1.3997
	-0.0086897	-0.0258428	-0.0372158	-0.0443351	-0.0438038
	0.0565443	0.213432	0.438621	0.630256	0.847884
	0.0454383	0.0602747	0.0689705	0.0718855	0.0811615
	0.0262738	0.123883	0.30411	0.46756	0.668002
	0.0125853	0.122287	0.31678	0.432953	0.542555
	0.000252395	0.104991	0.320522	0.393461	0.542137
	0.0343138	0.0625344	0.127898	0.514945	0.690107
	0.0578862	0.212077	0.545518	0.7165	0.932751
	0.122698	0.282804	0.582265	0.818837	1.03932
	0.0702336	0.264607	0.609122	0.828561	1.04721
	0.0363093	0.200886	0.478548	0.641308	0.80577
	0.0853202	0.347766	0.7543	0.9812	1.09224
	-0.00209524	0.0159505	0.047985	0.0674069	0.188517
	0.0790024	0.228741	0.511177	0.721421	0.956871
	0.0899687	0.227125	0.337254	0.397355	0.607522
	-0.0137312	-0.00101525	0.0539191	0.0985393	0.0984137
	0.047902	0.185906	0.429034	0.632796	1.18796
	0.0801924	0.371899	0.834728	1.17114	1.41306
	0.0520786	0.20199	0.485083	0.723679	0.957091
	0.0317473	0.232886	0.411434	0.992902	0.566947
	0.0244985	0.0485678	0.0772269	0.204624	0.18553
	0.0681015	0.384924	1.03307	1.58003	2.14174
	0.0574818	0.278155	0.700495	0.973856	1.20869
	0.298756	0.410663	0.543841	0.644093	0.752204
	0.141415	0.465264	0.796066	0.954839	1.1397
	0.275026	0.392126	0.550868	0.631373	0.712658
	0.0426841	0.121619	0.208891	0.238159	0.26789
	0.0225616	0.222492	0.611324	0.866489	1.11326
	0.0667078	0.192205	0.393296	0.544998	0.757127
	0.0606215	0.294884	0.820527	0.956756	1.19986
	0.0405795	0.186861	0.426416	0.617841	0.830707
	0.0700561	0.218544	0.398216	0.575439	0.815109
	0.0501855	0.240961	0.625457	0.910347	1.21301
	0.0663077	0.319546	0.69207	0.94083	1.22775
	0.0582545	0.450789	1.10098	1.502	1.76149
	0.0209044	0.147823	0.365159	0.560819	0.767293
	0.107786	0.36114	0.795917	1.01289	1.22002
	0.0300691	0.188906	0.500405	0.718688	0.938267
	0.0708576	0.225323	0.498848	0.646532	0.814586
	0.0399644	0.152045	0.285717	0.420228	0.552381
	0.109692	0.435121	0.892657	1.18193	1.35504
	0.058648	0.23011	0.540962	0.780857	1.05629
