# Supplementary material for: Single‐cell profiling screen identifies microtubule‐dependent reduction of variability in signaling
Source: Mol Syst Biol. 2018 Apr 4;14(4):e7390. doi: 10.15252/msb.20167390 (PMC5884679; doi:10.15252/msb.20167390)
Supplement: Supplementary file 13 — Source Data for Figure 5 [file MSB-14-e7390-s011.xlsx]

## Sheet: Figure 5
	Panel A,B		kar3-1		kar3-1		kar3-1			Δkar3		Δkar3		Δkar3			WT		WT		WT
		dose	P	η2(P)	P	η2(P)	P	η2(P)		P	η2(P)	P	η2(P)	P	η2(P)		P	η2(P)	P	η2(P)	P	η2(P)
		0.03	0.194595	0.287903	0.203984	0.276505	0.210272	0.337308		0.225525	0.249864	0.21916	0.249635	0.229884	0.278203		0.221777	0.0662968	0.215589	0.0598954	0.219273	0.0637299
		0.1	0.204623	0.256426	0.212577	0.269046	0.215901	0.286479		0.246798	0.261522	0.234108	0.215763	0.251886	0.207043		0.231543	0.0655111	0.230705	0.0564957	0.233391	0.056916
		0.2	0.219249	0.199117	0.236491	0.24915	0.231352	0.203257		0.280025	0.24655	0.272638	0.246017	0.27086	0.19607		0.254965	0.0672803	0.252951	0.0608551	0.252957	0.0673665
		0.28	0.230133	0.180189	0.217937	0.21861	0.247738	0.213026		0.295472	0.174936	0.282671	0.193227	0.277434	0.145402		0.271668	0.0525655	0.275137	0.0566962	0.281963	0.0491587
		0.39	0.237197	0.188165	0.261481	0.202366	0.256853	0.171474		0.312393	0.176549	0.300748	0.186452	0.320273	0.179318		0.287107	0.0612468	0.293337	0.0642324	0.28542	0.0613817
		0.55	0.257951	0.160616	0.266711	0.180738	0.276767	0.207521		0.34395	0.16714	0.337367	0.188529	0.334363	0.157664		0.317342	0.0581245	0.327625	0.0578772	0.332237	0.059938
		0.75	0.271731	0.198683	0.281931	0.140922	0.296894	0.192584		0.378837	0.156142	0.375141	0.146314	0.378175	0.155523		0.363944	0.0495331	0.358477	0.0521406	0.361084	0.0637966
		1	0.290302	0.14637	0.325597	0.128827	0.308252	0.152689		0.412387	0.116764	0.427332	0.139561	0.413053	0.13451		0.407145	0.0406085	0.397242	0.0446888	0.405385	0.0581794
		1.3	0.323543	0.119447	0.347319	0.122613	0.341667	0.093331		0.459328	0.104359	0.450708	0.0931419	0.463029	0.115106		0.480744	0.0403979	0.464707	0.0385609	0.471248	0.046878
		1.8	0.346298	0.116807	0.371587	0.100858	0.362664	0.101324		0.511118	0.0999546	0.517468	0.0901642	0.495455	0.104671		0.530204	0.0340775	0.530792	0.0442284	0.51998	0.039564
		2.5	0.411203	0.0751328	0.42415	0.0855945	0.407058	0.0809098		0.576408	0.0914042	0.580729	0.0816775	0.582514	0.0993064		0.630335	0.0269861	0.605394	0.025392	0.600075	0.0315495
		3.3	0.437342	0.090264	0.426513	0.103896	0.448336	0.0830664		0.628307	0.0902815	0.613274	0.0821705	0.623417	0.0922222		0.653112	0.0197605	0.656826	0.019437	0.652729	0.0209871
		5	0.500128	0.0753038	0.499528	0.0861432	0.513348	0.0727227		0.701093	0.0762822	0.668692	0.0754817	0.675373	0.0795678		0.696371	0.0153968	0.694956	0.0182565	0.694428	0.0186102
		15	0.551709	0.0663714	0.577629	0.0694139	0.583721	0.0835787		0.764271	0.0764671	0.743468	0.081764	0.736168	0.0777607		0.753126	0.0143619	0.755941	0.0165093	0.754958	0.0143338
		60	0.589925	0.0771463	0.59528	0.0785815	0.58091	0.0720314		0.807796	0.0683202	0.786449	0.0809746	0.770169	0.0740201		0.783794	0.0165013	0.790317	0.0134718	0.793521	0.0147372
	Panel C,D		Δcik1		Δcik1			WT		WT
		dose	P	η2(P)	P	η2(P)		P	η2(P)	P	η2(P)
		0	0.272518	0.121947	0.267613	0.122591		0.318553	0.125172	0.353353	0.108972
		0.03	0.394331	0.0926768	0.417138	0.105529		0.522516	0.0801305	0.562271	0.0762428
		0.1	0.457425	0.0948158	0.476108	0.0876808		0.585673	0.0618141	0.661056	0.0580151
		0.18	0.528673	0.0931721	0.539074	0.108038		0.676721	0.0532796	0.749798	0.0548215
		0.324	0.658285	0.09513	0.629244	0.0981675		0.857436	0.0472655	0.965963	0.0432895
		0.5832	0.843425	0.0842206	0.83063	0.108633		1.10246	0.0479608	1.29314	0.0407863
		1.04976	1.12242	0.0797106	0.9822	0.114493		1.51029	0.0440525	1.81421	0.0313015
		1.88957	1.2795	0.0848621	1.32904	0.112607		2.02871	0.0361278	2.35693	0.0544368
		3.40122	1.38994	0.0904154	1.45663	0.123482		2.46623	0.028254	2.76906	0.0215919
		6.1222	1.40903	0.0944412	1.5345	0.112188		2.63774	0.0296695	2.85151	0.0251795
		11.02	1.50374	0.0891247	1.51597	0.109656		2.67314	0.0275662	2.89315	0.0250021
		22.0399	1.46258	0.0804928	1.51116	0.116013		2.66796	0.0263595	2.81525	0.0272929
	Panel E,F		tub1-828		tub1-828		tub1-828		tub1-828			WT		WT		WT		WT
		dose	P	η2(P)	P	η2(P)	P	η2(P)	P	η2(P)		P	η2(P)	P	η2(P)	P	η2(P)	P	η2(P)
		0.03	0.573373	0.0959702	0.567269	0.0900632	0.55632	0.0938034	0.599329	0.103496		0.586544	0.067075	0.589299	0.0734801	0.580871	0.058573	0.56514	0.0780998
		0.057	0.645465	0.0898414	0.648136	0.0800968	0.655875	0.0805883	0.680043	0.0942796		0.652928	0.0603646	0.628142	0.0684859	0.650388	0.069402	0.620292	0.0695985
		0.1083	0.760252	0.0736274	0.748035	0.0840808	0.7413	0.0865838	0.779035	0.0816622		0.740706	0.0567134	0.749475	0.0661276	0.720635	0.0621373	0.717531	0.0621443
		0.20577	0.963833	0.0738782	1.01431	0.0660763	0.990409	0.0761994	1.00178	0.0670607		0.99424	0.056	0.974496	0.0564265	0.953074	0.0512135	0.948071	0.0553427
		0.390963	1.43307	0.046619	1.43968	0.0491405	1.46436	0.0545071	1.5113	0.048966		1.45833	0.0429098	1.3481	0.0437092	1.40477	0.0485897	1.31246	0.0469334
		0.74283	1.96273	0.0386042	2.09016	0.0380656	2.10113	0.0397942	2.21027	0.0390794		2.06258	0.0325411	1.96765	0.0322542	2.02202	0.0343443	2.00024	0.0385414
		1.41138	2.75683	0.0336891	2.7289	0.0284502	2.84064	0.02774	2.89368	0.0298982		2.74673	0.0232287	2.73886	0.0240498	2.74581	0.0281322	2.70603	0.0203976
		2.68162	3.34848	0.0237561	3.33616	0.0317354	3.30641	0.0282682	3.36643	0.02807		3.34531	0.0154275	3.36274	0.0170094	3.28017	0.0222154	3.22524	0.0203366
		5.09507	3.63539	0.0269387	3.61174	0.0235373	3.61909	0.0267903	3.68022	0.0270851		3.61275	0.0182214	3.60222	0.0139528	3.57684	0.0165778	3.60359	0.0141093
		9.68063	3.73403	0.0280144	3.76657	0.0311471	3.70306	0.0306474	3.71979	0.0290663		3.75181	0.0136697	3.65466	0.0158078	3.74447	0.0155266	3.74571	0.0149744
		18.3932	3.80891	0.033258	3.71316	0.0371663	3.77092	0.0356413	3.78259	0.0265716		3.81819	0.0133619	3.77437	0.0154395	3.75194	0.0184197	3.78734	0.0142192
	Panel G,H		kar1-Δ15		kar1-Δ15		kar1-Δ15			WT		WT		WT
		dose	P	η2(P)	P	η2(P)	P	η2(P)		P	η2(P)	P	η2(P)	P	η2(P)
		0.03	0.172607	0.060046	0.172238	0.0641848	0.182771	0.0979456		0.207228	0.0596136	0.20002	0.0551203	0.205655	0.0492895
		0.06	0.179124	0.0620788	0.176952	0.0685792	0.17272	0.0589772		0.218782	0.0545491	0.207334	0.0482399	0.215541	0.0437796
		0.11	0.179811	0.0529292	0.183157	0.0574774	0.183372	0.0539683		0.229759	0.0508065	0.223405	0.0448555	0.228071	0.0446144
		0.21	0.204719	0.0508853	0.199785	0.0565082	0.204736	0.0502648		0.258283	0.0452262	0.266759	0.0413753	0.26749	0.0366322
		0.39	0.23502	0.0509839	0.240863	0.0539101	0.239886	0.0500804		0.336213	0.0342427	0.331801	0.0328628	0.328648	0.0329849
		0.74	0.282954	0.0459363	0.290064	0.0508279	0.302882	0.041337		0.43363	0.027613	0.414859	0.026145	0.421853	0.0243823
		1.41	0.377309	0.0369936	0.388497	0.0377284	0.39249	0.0393729		0.511134	0.0216657	0.499503	0.0196165	0.525121	0.0183578
		2.68	0.462233	0.0251178	0.47668	0.0235964	0.474437	0.0239636		0.589609	0.0195583	0.566999	0.0184973	0.577394	0.0153938
		5.1	0.527081	0.0184047	0.517482	0.0195794	0.538434	0.017258		0.631239	0.0169321	0.623178	0.0174047	0.626156	0.0149868
		9.68	0.562026	0.0168673	0.56272	0.0156238	0.570014	0.0192545		0.66589	0.0166924	0.649882	0.0147114	0.667579	0.0142888
		18.39	0.577046	0.0175229	0.581616	0.017535	0.574517	0.0167756		0.673119	0.0198021	0.674363	0.0178171	0.684902	0.0140293
