# Supplementary material for: Single‐cell profiling screen identifies microtubule‐dependent reduction of variability in signaling
Source: Mol Syst Biol. 2018 Apr 4;14(4):e7390. doi: 10.15252/msb.20167390 (PMC5884679; doi:10.15252/msb.20167390)
Supplement: Supplementary file 14 — Source Data for Figure 6 [file MSB-14-e7390-s012.xlsx]

## Sheet: Sheet1
					Δbim1							reference								Δgim4							reference								tub1-828							reference
		dose (nM)	P	P	P	η2(P)	η2(P)	η2(P)		P	P	P	η2(P)	η2(P)	η2(P)		dose (nM)	P	P	P	η2(P)	η2(P)	η2(P)		P	P	P	η2(P)	η2(P)	η2(P)		dose (nM)	P	P	P	η2(P)	η2(P)	η2(P)		P	P	P	η2(P)	η2(P)	η2(P)
		0	0.160202	0.153808	0.155535	0.114103	0.113437	0.115601		0.183678	0.186869	0.183932	0.0785292	0.0895364	0.0868945		0	0.133829	0.13354	0.132567	0.101899	0.102631	0.120528		0.177679	0.156319	0.181349	0.097103	0.101971	0.104383		1	0.313956	0.280889	0.261936	0.177063	0.194036	0.207035		0.317862	0.354145	0.348339	0.173922	0.205916	0.194436
		0.25	0.163254	0.16129	0.15894	0.104203	0.112308	0.11121		0.193628	0.194093	0.192483	0.0984011	0.0868657	0.0886921		0.66	0.140315	0.136745	0.137578	0.111521	0.111214	0.112114		0.19597	0.181235	0.19819	0.106195	0.113667	0.105192		2	0.420706	0.377456	0.330344	0.172643	0.214719	0.211083		0.490289	0.521283	0.535149	0.156553	0.167329	0.149553
		1	0.168152	0.161943	0.160117	0.118121	0.135078	0.109445		0.195256	0.194292	0.19759	0.0861117	0.0913991	0.0927569		1.19	0.148784	0.15402	0.158819	0.113973	0.109513	0.112664		0.224472	0.226303	0.237028	0.108717	0.151035	0.135849		4	0.520134	0.441273	0.415197	0.168168	0.199109	0.20768		0.681529	0.714398	0.703259	0.116003	0.110494	0.104209
		2	0.170259	0.174097	0.167341	0.11342	0.119027	0.135421		0.201157	0.208041	0.210623	0.0900063	0.0936584	0.0948728		2.15	0.192331	0.196326	0.214975	0.143147	0.160072	0.172925		0.275081	0.319665	0.308044	0.160305	0.172465	0.161601		8	0.581656	0.500683	0.434545	0.145751	0.183091	0.187697		0.842628	0.828493	0.824559	0.08905	0.0864078	0.0836957
		4	0.192512	0.187258	0.194669	0.131854	0.133594	0.142692		0.240134	0.235317	0.255803	0.106286	0.108691	0.11916		3.87	0.290814	0.299406	0.308589	0.209103	0.211051	0.216994		0.431943	0.489984	0.451509	0.157654	0.13	0.150121		16	0.58863	0.482935	0.456496	0.163236	0.202548	0.18028		0.95343	0.918229	0.915386	0.0725024	0.0745953	0.0725245
	ste4	8	0.254286	0.248123	0.251626	0.188028	0.186251	0.190777		0.329468	0.319617	0.342104	0.145298	0.129205	0.156207	ste4	6.96	0.412179	0.436187	0.452799	0.181027	0.181394	0.174545		0.617156	0.63792	0.631439	0.0957176	0.0820943	0.0904885	ste4	32	0.612692	0.481505	0.448798	0.150928	0.18975	0.23007		0.966825	0.966794	0.928057	0.0701319	0.0735902	0.0755707
		16	0.369639	0.335943	0.407593	0.194741	0.238735	0.201294		0.495241	0.475395	0.525651	0.127213	0.13146	0.124887		12.53	0.543907	0.558703	0.569027	0.134645	0.141797	0.150274		0.781676	0.72021	0.771102	0.0602166	0.07062	0.0574795		64	0.601086	0.508898	0.453304	0.183287	0.202541	0.224167		0.984399	0.956827	0.970405	0.0729727	0.0671564	0.075792
		32	0.564915	0.510856	0.563387	0.138753	0.17058	0.141734		0.700569	0.711156	0.727824	0.0905868	0.0854237	0.0686473		22.56	0.668623	0.660232	0.630617	0.115896	0.113023	0.118506		0.896748	0.785171	0.861717	0.0393328	0.0560358	0.047493		128	0.604377	0.499216	0.478434	0.162521	0.214323	0.215493		0.988543	0.958976	0.972236	0.0729933	0.0703511	0.0672011
		64	0.699596	0.690317	0.702512	0.114064	0.105999	0.0870237		0.805551	0.855178	0.838465	0.0746235	0.0549322	0.0556825		40.61	0.709909	0.721154	0.684488	0.0942826	0.0945877	0.103814		0.972525	0.908871	0.893145	0.0385564	0.0386551	0.0442049		256	0.605617	0.503366	0.461119	0.176968	0.1977	0.234608		1.01641	1.00817	0.975418	0.066944	0.0630611	0.0734085
		128	0.770315	0.782647	0.758358	0.0841492	0.0922777	0.0751161		0.954463	0.950874	0.902039	0.0401618	0.0396749	0.0419358		80	0.732622	0.752235	0.751032	0.0896139	0.0937934	0.0967103		1.00572	0.919963	0.922219	0.0323317	0.0413212	0.0429351
		256	0.79062	0.828451	0.774554	0.0768081	0.0709025	0.0820708		0.952749	0.965419	0.973408	0.0376307	0.0381156	0.0406074		160.8	0.827679	0.822585	0.796842	0.0738555	0.0804498	0.086839		1.06774	0.960057	0.972204	0.0346866	0.0404644	0.0325543
		768	0.863245	0.868883	0.805918	0.0743398	0.0663226	0.0814509		1.0174	0.997701	0.984895	0.0383252	0.0427734	0.0398673
					Δbim1							reference								Δgim4							reference								tub1-828							reference
		dose (nM)	P	P	P	η2(P)	η2(P)	η2(P)		P	P	P	η2(P)	η2(P)	η2(P)		dose (nM)	P	P	P	η2(P)	η2(P)	η2(P)		P	P	P	η2(P)	η2(P)	η2(P)		dose (nM)	P	P	P	η2(P)	η2(P)	η2(P)		P	P	P	η2(P)	η2(P)	η2(P)
		0	0.0630388	0.0656713	0.0638565	0.117448	0.111844	0.110676		0.0751458	0.0766916	0.0773761	0.130687	0.124409	0.124836		0	0.0567094	0.0499679	0.0506351	0.123234	0.113261	0.118695		0.070054	0.0681496	0.0692264	0.128745	0.123713	0.125426		1	0.188681	0.189168	0.19947					0.329771	0.353161	0.328187	0.255929	0.261082	0.251864
		0.25	0.0705585	0.06995	0.0713103	0.143455	0.127467	0.121428		0.0845711	0.0920347	0.0973912	0.147506	0.148263	0.15859		0.66	0.0670187	0.0599663	0.0618587	0.160412	0.118941	0.154924		0.0897719	0.101112	0.102176	0.157976	0.177889	0.170092		2	0.347698	0.360805	0.344033	0.281863	0.287122	0.329994		0.539081	0.584598	0.558742	0.162872	0.164481	0.147641
		1	0.0870404	0.0872396	0.0831209	0.170507	0.175523	0.171121		0.102029	0.124555	0.130066	0.171485	0.213921	0.194478		1.19	0.0934492	0.0741326	0.0828819	0.200484	0.165673	0.179839		0.128956	0.131963	0.140223	0.207316	0.190809	0.20335		4	0.582451	0.573818	0.580864	0.178406	0.204161	0.189804		0.73772	0.782266	0.784741	0.109069	0.10719	0.0914974
		2	0.109552	0.109146	0.103069	0.224874	0.231407	0.222933		0.134488	0.162556	0.181123	0.222537	0.22537	0.227011		2.15	0.161182	0.11688	0.132492	0.219383	0.234393	0.212772		0.187981	0.234076	0.220774	0.225531	0.19287	0.212928		8	0.777294	0.768006	0.810645	0.106602	0.131407	0.112666		0.85085	0.904727	0.926718	0.0912756	0.0802983	0.0829528
		4	0.200559	0.189178	0.184829	0.254059	0.267197	0.281687		0.237445	0.272845	0.330016	0.235336	0.240177	0.19375		3.87	0.2657	0.189623	0.229289	0.212123	0.228288	0.229567		0.340617	0.391951	0.389915	0.164717	0.128094	0.136908		16	0.875202	0.845248	0.911881	0.0925855	0.102627	0.0944168		0.855685	0.912511	0.98585	0.107703	0.0764554	0.0772268
	ste5	8	0.356142	0.324091	0.306826	0.195589	0.218923	0.250286		0.41643	0.435374	0.525613	0.165633	0.161141	0.124005	ste5	6.96	0.389117	0.299984	0.344332	0.178385	0.205379	0.189354		0.53215	0.563725	0.586178	0.0951536	0.0890344	0.0920596	ste5	32	0.904989	0.864639	0.929546	0.0761393	0.0859702	0.0715222		0.882612	0.907644	0.965185	0.091816	0.0819089	0.0717917
		16	0.505461	0.493328	0.467255	0.139584	0.147852	0.184918		0.619587	0.642966	0.68499	0.0984637	0.10792	0.0891387		12.53	0.496811	0.455683	0.467356	0.129929	0.156377	0.137812		0.702507	0.715728	0.703681	0.0645497	0.0755781	0.0736351		64	0.926777	0.912118	0.925687	0.077501	0.0846937	0.0814868		0.885144	0.968955	1.03392	0.101375	0.0760582	0.058148
		32	0.662722	0.640142	0.643797	0.100302	0.102753	0.121768		0.780081	0.8187	0.820981	0.0688313	0.0797758	0.0645583		22.56	0.57823	0.549583	0.57495	0.122028	0.123446	0.118359		0.794984	0.803386	0.835438	0.0578065	0.0643982	0.0610989		128	0.933075	0.916133	0.964703	0.0656306	0.0729337	0.0697963		0.926942	1.01328	1.01912	0.0840258	0.0679109	0.0667743
		64	0.754005	0.771653	0.750999	0.0809621	0.084926	0.10275		0.895085	0.941732	0.911219	0.0548537	0.0566343	0.0599702		40.61	0.67229	0.654718	0.627529	0.0968766	0.107109	0.105152		0.933442	0.872494	0.9331	0.04961	0.0648922	0.0557059		256	0.983763	0.916713	1.0074	0.0584745	0.0834414	0.0694403		0.956679	1.00692	1.0364	0.0811731	0.0760477	0.0685429
		128	0.868164	0.857117	0.815723	0.0585901	0.0750134	0.0782702		0.905109	0.987501	0.977826	0.0561762	0.0549276	0.0470223		80	0.653108	0.72016	0.687981	0.101171	0.0878517	0.085001		0.95877	0.891071	0.92197	0.0517294	0.0667144	0.0556085
		256	0.907635	0.857746	0.822101	0.0674613	0.072857	0.0757126		0.946074	1.04239	0.973829	0.0504161	0.0516557	0.0479214		160.8	0.697793	0.774625	0.729111	0.0893609	0.0777698	0.0854622		1.0016	0.948652	0.955925	0.050891	0.0550151	0.0563439
		768	0.897257	0.899274	0.853316	0.0710185	0.0676554	0.0748365		0.938349	1.04965	1.012	0.0573152	0.0476268	0.0501181		400		0.799007	0.745797		0.0791511	0.0871444		1.024	0.95638	1.01962	0.047383	0.0533753	0.048702
