# Supplementary material for: Single‐cell profiling screen identifies microtubule‐dependent reduction of variability in signaling
Source: Mol Syst Biol. 2018 Apr 4;14(4):e7390. doi: 10.15252/msb.20167390 (PMC5884679; doi:10.15252/msb.20167390)
Supplement: Supplementary file 15 — Source Data for Figure 7 [file MSB-14-e7390-s013.xlsx]

## Sheet: Sheet1
	Δfus3-Δbim1							Δbim1							Δfus3							WT
dose	P	P		η2(P)	η2(P)			P	P	P	η2(P)	η2(P)	η2(P)		P	P	P	η2(P)	η2(P)	η2(P)		P	P	P	η2(P)	η2(P)	η2(P)
0.0341455	0.626017	0.666782		0.0516496	0.0402224			0.559227	0.573731	0.557661	0.106952	0.111962	0.106565		0.680579	0.740884	0.656354	0.0328613	0.0475192	0.0405615		0.56987	0.58062	0.5442	0.0585138	0.0783573	0.058697
0.107978	0.854888	0.912559		0.0495439	0.0456609			0.792354	0.796008	0.773942	0.0873796	0.0907955	0.087918		0.923003	0.946773	0.889276	0.0394718	0.0515012	0.0382377		0.760462	0.742607	0.802586	0.0542921	0.0539778	0.0555624
0.184785	0.942193	1.13108		0.0442534	0.0434818			1.01822	0.993908	1.00806	0.0884644	0.0650934	0.0765422		1.14249	1.17049	1.09963	0.0311224	0.0463894	0.0392608		0.962337	0.95552	1.07651	0.047248	0.0499681	0.0509421
0.354813	1.27926	1.40744		0.0372926	0.0434143			1.37692	1.41376	1.3719	0.0660294	0.0578667	0.0638066		1.47675	1.50372	1.36898	0.0357961	0.0364325	0.0382375		1.35849	1.33884	1.59906	0.0450177	0.038305	0.0397175
0.681292	1.5534	1.66035		0.0369534	0.0348079			1.91865	1.93425	1.96233	0.0555768	0.0483565	0.0525827		1.85509	1.95105	1.70395	0.0301707	0.0299361	0.040179		1.90243	1.86119	2.155	0.0359233	0.0325648	0.0263014
1.16591	1.7749	1.89636		0.0376054	0.0403601			2.49632	2.50283	2.52095	0.0447397	0.0386726	0.0455175		2.123	2.15373	1.95866	0.0363844	0.0314837	0.0317691		2.5528	2.44433	2.77764	0.0243785	0.0225741	0.018422
2.15443	1.94257	2.01708		0.0346695	0.0398992			2.94685	2.93698	2.94025	0.0365951	0.036212	0.0362586		2.33905	2.34735	2.19915	0.0224362	0.029951	0.0358943		3.0637	2.99202	3.22371	0.0203239	0.0170301	0.0153088
3.83119	2.04184	2.18084		0.0339197	0.0338856			3.14207	3.18495	3.12713	0.0394988	0.0328077	0.0363302		2.42959	2.47116	2.37887	0.0262975	0.0289853	0.0328036		3.38946	3.28685	3.4217	0.0162533	0.0135807	0.0137782
7.07946	2.11823	2.18664		0.0343301	0.0389088			3.21807	3.22213	3.23259	0.0402809	0.0396141	0.0362392		2.52436	2.55646	2.46821	0.0265633	0.0261514	0.0290395		3.58616	3.43894	3.5099	0.0161024	0.0152201	0.0153333
13.0818	2.193	2.23633		0.0358335	0.0412887			3.26596	3.28851	3.22395	0.0416516	0.0395581	0.0370197		2.60057	2.59405	2.52347	0.0258297	0.0325696	0.0286081		3.68375	3.52694	3.61917	0.0147367	0.0155971	0.0136705
26.1016	2.23646	2.29465		0.036307	0.0365502			3.2689	3.29843	3.21922	0.0429474	0.0389615	0.0521519		2.65613	2.68563	2.59734	0.0249475	0.0271683	0.030273		3.74245	3.61693	3.61295	0.0147817	0.0147025	0.0151565
	Δfus3-Δgim4							Δgim4							Δfus3							WT
dose	P	P	P	η2(P)	η2(P)	η2(P)		P	P	P	η2(P)	η2(P)	η2(P)		P	P	P	η2(P)	η2(P)	η2(P)		P	P	P	η2(P)	η2(P)	η2(P)
0.0341455	0.627941	0.63563	0.637337	0.0454707	0.0408088	0.047971		0.385874	0.381897	0.381874	0.0743695	0.0871857	0.0883147		0.680579	0.740884	0.656354	0.0328613	0.0475192	0.0405615		0.56987	0.58062	0.5442	0.0585138	0.0783573	0.058697
0.107978	0.899785	0.897946	0.880148	0.0420413	0.034301	0.0468664		0.528772	0.504458	0.518311	0.077414	0.0803845	0.0810108		0.923003	0.946773	0.889276	0.0394718	0.0515012	0.0382377		0.760462	0.742607	0.802586	0.0542921	0.0539778	0.0555624
0.184785	1.13804	1.14372	1.10471	0.0423047	0.0460467	0.0387653		0.627549	0.605678	0.638378	0.0760348	0.0856359	0.0856918		1.14249	1.17049	1.09963	0.0311224	0.0463894	0.0392608		0.962337	0.95552	1.07651	0.047248	0.0499681	0.0509421
0.354813	1.43761	1.50307	1.41343	0.0374446	0.0313814	0.0427696		0.888749	0.829491	0.863476	0.0803367	0.082019	0.0769799		1.47675	1.50372	1.36898	0.0357961	0.0364325	0.0382375		1.35849	1.33884	1.59906	0.0450177	0.038305	0.0397175
0.681292	1.81272	1.79364	1.77271	0.0347744	0.0327946	0.0304697		1.24197	1.12729	1.17228	0.0641407	0.0750549	0.0663846		1.85509	1.95105	1.70395	0.0301707	0.0299361	0.040179		1.90243	1.86119	2.155	0.0359233	0.0325648	0.0263014
1.16591	2.13164	2.06718	2.03982	0.0312365	0.0303809	0.0350582		1.45928	1.52504	1.57072	0.0522062	0.0542505	0.053227		2.123	2.15373	1.95866	0.0363844	0.0314837	0.0317691		2.5528	2.44433	2.77764	0.0243785	0.0225741	0.018422
2.15443	2.39454	2.3358	2.30109	0.0224258	0.023604	0.0290926		1.8988	1.85149	1.91156	0.0427021	0.0464159	0.0427299		2.33905	2.34735	2.19915	0.0224362	0.029951	0.0358943		3.0637	2.99202	3.22371	0.0203239	0.0170301	0.0153088
3.83119	2.49189	2.48405	2.41667	0.0243181	0.0220405	0.0294611		2.01615	1.99133	2.05238	0.0359458	0.0383994	0.0342798		2.42959	2.47116	2.37887	0.0262975	0.0289853	0.0328036		3.38946	3.28685	3.4217	0.0162533	0.0135807	0.0137782
7.07946	2.5869	2.56307	2.49943	0.025116	0.0226681	0.0314049		2.02784	2.0642	2.15451	0.0395924	0.0444249	0.0386834		2.52436	2.55646	2.46821	0.0265633	0.0261514	0.0290395		3.58616	3.43894	3.5099	0.0161024	0.0152201	0.0153333
13.0818	2.646	2.62689	2.55953	0.0265584	0.0244013	0.0271296		2.14547	2.13357	2.19018	0.0445353	0.0471285	0.0412905		2.60057	2.59405	2.52347	0.0258297	0.0325696	0.0286081		3.68375	3.52694	3.61917	0.0147367	0.0155971	0.0136705
26.1016	2.70178	2.68552	2.64117	0.0223082	0.0274358	0.0296191		2.14678	2.17038	2.21107	0.0480168	0.0567309	0.0462594		2.65613	2.68563	2.59734	0.0249475	0.0271683	0.030273		3.74245	3.61693	3.61295	0.0147817	0.0147025	0.0151565
	Δkss1-Δbim1							Δbim1							Δkss1							WT
dose	P	P	P	η2(P)	η2(P)	η2(P)		P	P	P	η2(P)	η2(P)	η2(P)		P	P	P	η2(P)	η2(P)	η2(P)		P	P	P	η2(P)	η2(P)	η2(P)
0	0.499631	0.488697	0.478786	0.150399	0.162198	0.156545		0.285703	0.295394	0.292405	0.120969	0.134413	0.120524		0.56789	0.543816	0.539795	0.116921	0.127299	0.11283		0.34468	0.330652	0.337828	0.110496	0.102351	0.0989791
0.0306122	0.793866	0.818493	0.802234	0.100991	0.106317	0.109261		0.536844	0.541191	0.525846	0.079936	0.0888501	0.0910962		0.86913	0.889205	0.859735	0.0746204	0.0708362	0.0762951		0.542017	0.535712	0.545201	0.0781575	0.0706775	0.0668105
0.102041	1.09479	1.10178	1.12298	0.0890656	0.0980209	0.0822034		0.738604	0.714663	0.709578	0.0754731	0.0741125	0.0684914		1.21623	1.23941	1.25024	0.0550486	0.0580808	0.0549929		0.669005	0.676753	0.728707	0.0621863	0.0616328	0.0596723
0.183673	1.38031	1.36286	1.41046	0.0699848	0.0706339	0.071833		0.979696	0.941559	0.95088	0.0751215	0.071498	0.0650876		1.55261	1.60432	1.54456	0.0462433	0.0466871	0.0469028		0.845842	0.812065	0.928813	0.0637595	0.0561122	0.0542663
0.330612	1.89903	1.81778	1.95618	0.0478942	0.0569173	0.0479784		1.25705	1.31815	1.30847	0.0584061	0.0529908	0.0595926		2.11969	2.19332	2.15749	0.0333326	0.0297326	0.031981		1.14182	1.18978	1.34688	0.0553523	0.0582162	0.0463842
0.595102	2.27665	2.41078	2.48527	0.0474141	0.04421	0.0408588		1.79283	1.76586	1.76372	0.0450201	0.0428689	0.0476256		2.69911	2.72156	2.72948	0.0269055	0.0254105	0.0228027		1.56704	1.68183	1.71566	0.0406978	0.0372522	0.0381971
1.07118	2.89203	2.88696	2.80108	0.0408911	0.0385892	0.0321796		2.26755	2.26029	2.28948	0.0404607	0.0467443	0.0382402		3.19388	3.21358	3.18004	0.0202957	0.0194345	0.0197077		2.11229	2.13147	2.31604	0.0308774	0.0286686	0.0259448
1.92813	3.0674	3.12305	3.1245	0.0425307	0.0362542	0.0357466		2.61534	2.60426	2.63521	0.0385037	0.0388976	0.0349942		3.40916	3.36663	3.38536	0.0186707	0.0188108	0.0172525		2.57161	2.54556	2.78246	0.0248696	0.0233464	0.0187595
3.47064	3.24251	3.20557	3.20285	0.0366455	0.0354129	0.0344169		2.79878	2.77849	2.83497	0.0345135	0.0358437	0.0294618		3.51653	3.45119	3.48494	0.0171677	0.0171408	0.0156464		2.9222	2.93631	2.99185	0.02021	0.0186446	0.0175986
6.24714	3.25191	3.22533	3.25472	0.0379017	0.039954	0.0373686		2.82267	2.85992	2.88494	0.0382936	0.0411805	0.0381579		3.52762	3.53125	3.472	0.0150513	0.0154961	0.018213		3.09289	3.06721	3.11771	0.0165567	0.0177603	0.0180992
11.2449	3.21981	3.25132	3.19917	0.0444464	0.0396538	0.0387767		2.85027	2.83943	2.83479	0.0367275	0.0444297	0.0346163		3.50615	3.45508	3.5197	0.0172073	0.0190295	0.0176269		3.12813	3.11644	3.15059	0.019015	0.0204564	0.0182806
22.4897	3.16356	3.17543	3.18834	0.0494051	0.0473907	0.0460749		2.80094	2.83665	2.82038	0.0494426	0.0507763	0.058625		3.49689	3.46311	3.52441	0.018185	0.0180443	0.0166374		3.16777	3.09198	3.15659	0.0223729	0.0277118	0.0232894
	Δkss1-Δgim4							Δgim4							Δkss1							WT
dose	P	P	P	η2(P)	η2(P)	η2(P)		P	P	P	η2(P)	η2(P)	η2(P)		P	P	P	η2(P)	η2(P)	η2(P)		P	P	P	η2(P)	η2(P)	η2(P)
0	0.203368	0.197095	0.204383	0.162135	0.15898	0.171727		0.199207	0.186264	0.194652	0.187514	0.180262	0.173409		0.644465	0.63903	0.659057	0.100979	0.108304	0.107612		0.405074	0.397473	0.370411	0.405074	0.397473	0.370411
0.0393285	0.553217	0.539754	0.539751	0.0815325	0.0776945	0.0810023		0.429177	0.427935	0.421826	0.0722194	0.0841419	0.0840102		1.25022	1.24627	1.2824	0.054861	0.0564722	0.0518636		0.696127	0.708583	0.710988	0.696127	0.708583	0.710988
0.137714	0.820971	0.793498	0.740684	0.0877227	0.082713	0.0872279		0.569885	0.580688	0.591702	0.0805594	0.0753562	0.0875071		1.69805	1.82934	1.76762	0.0435054	0.0376949	0.0399772		0.927616	0.976344	0.976276	0.927616	0.976344	0.976276
0.253136	0.951428	0.94081	0.961685	0.0747371	0.0820097	0.0765661		0.686997	0.689655	0.693798	0.0800452	0.0742431	0.0857365		2.13983	2.21592	2.15866	0.0332405	0.0289502	0.0304877		1.1498	1.1945	1.24783	1.1498	1.1945	1.24783
0.437928	1.27099	1.16433	1.25183	0.063995	0.0674036	0.0609054		0.900932	0.814193	0.859232	0.0789364	0.0779722	0.0797346		2.63324	2.78742	2.64646	0.0250242	0.0222023	0.0250833		1.47869	1.5368	1.52648	1.47869	1.5368	1.52648
0.860199	1.67195	1.54419	1.65471	0.0481173	0.05416	0.0481781		1.15227	1.15259	1.17562	0.0693051	0.0659895	0.0697227		3.20152	3.22336	3.32159	0.0182969	0.018672	0.0154254		1.9819	2.06638	2.15582	1.9819	2.06638	2.15582
1.48247	1.99801	1.91856	1.94741	0.0328879	0.0397549	0.0383833		1.49472	1.49063	1.58074	0.0507992	0.0489757	0.0482129		3.58049	3.58905	3.61739	0.013668	0.0169567	0.0131707		2.56119	2.53116	2.58526	2.56119	2.53116	2.58526
2.74503	2.19906	2.17324	2.12962	0.0275038	0.0303671	0.0318425		1.83455	1.84342	1.85748	0.0441951	0.0341101	0.0381377		3.73094	3.6868	3.72632	0.0126129	0.0135688	0.012662		3.02821	3.04986	3.10617	3.02821	3.04986	3.10617
5.11216	2.30284	2.30045	2.25592	0.0225722	0.0286088	0.0277631		2.05247	2.01309	2.0571	0.0320227	0.0323798	0.0317414		3.79458	3.78217	3.77989	0.0123935	0.0132861	0.0119364		3.39718	3.4034	3.39225	3.39718	3.4034	3.39225
8.8075	2.3385	2.35221	2.28791	0.0308533	0.0273991	0.027777		2.13201	2.1475	2.14638	0.0311471	0.0312035	0.0341446		3.775	3.8182	3.8119	0.0136255	0.0124934	0.0126397		3.55882	3.57493	3.51737	3.55882	3.57493	3.51737
16.2774	2.3911	2.38741	2.35808	0.0291208	0.0285044	0.0289045		2.22245	2.19601	2.21133	0.0370922	0.0266295	0.0298957		3.7559	3.77406	3.74551	0.0170362	0.0144011	0.0137885		3.63815	3.60916	3.57054	3.63815	3.60916	3.57054
32.0238	2.41421	2.36204	2.37637	0.0292278	0.031504	0.028643		2.27091	2.23025	2.26684	0.0356445	0.033748	0.0300436		3.77199	3.79558	3.76001	0.0158826	0.0149609	0.0133885		3.65351	3.64087	3.62321	3.65351	3.64087	3.62321
